# Supplementary material for: Chloridotris[tris­(4-fluoro­phen­yl)phosphine]rhodium(I) methanol solvate
Source: Acta Crystallogr Sect E Struct Rep Online. 2008 Mar 5;64(Pt 4):m512–3. doi: 10.1107/S1600536808005485 (PMC2960913; doi:10.1107/S1600536808005485)
Supplement: Supplementary file 1 [file e-64-0m512-sup1.cif]

##############################################################################
###                                                                        ###
###        Electronic paper (Acta Crystallographica Section E)             ###
###                                                                        ###
##############################################################################
#                                                                            #
# This CIF contains the data in a paper accepted for publication in Acta     #
# Crystallographica Section E. It conforms to the requirements of Notes      #
# for Authors for Section E, and has been peer reviewed under the auspices   #
# of the IUCr Commission on Journals.                                        #
#                                                                            #
# Full details of the Crystallographic Information File format               #
# are given in the paper "The Crystallographic Information File (CIF):       #
# a New Standard Archive File for Crystallography" by S. R. Hall, F. H.      #
# Allen and I. D. Brown [Acta Cryst. (1991), A47, 655-685].                  #
#                                                                            #
# The current version of the core CIF dictionary is obtainable from          #
# ftp://ftp.iucr.org/pub/cif_core.dic. The current version number is 2.4.    #
#                                                                            #
# Software is freely available for graphical display of the structure(s) in  #
# this CIF.  For information consult the CIF home page http://www.iucr.org/  #
# cif/home.html                                                              #
#                                                                            #
# This file may be used for bona fide research purposes within the           #
# scientific community so long as proper attribution is given to the journal # 
# article from which it was obtained.                                        #
#                                                                            #
##############################################################################
                                             
data_I
_audit_creation_method     SHELXL-97
_chemical_name_systematic
;
Chloridotris[tris(4-fluorophenyl)phosphine]rhodium(I) methanol solvate
;
_chemical_name_common     ?
_chemical_formula_moiety     'C54 H36 Cl F9 P3 Rh, C H4 O'
_chemical_formula_sum     'C55 H40 Cl F9 O P3 Rh'
_chemical_formula_iupac     '[Rh Cl (C18 H12 F3 P1)3], C H4 O'
_chemical_formula_weight     1119.14
_chemical_melting_point     ?
_symmetry_cell_setting     'Monoclinic'
_symmetry_space_group_name_H-M     'C m'
_space_group_name_Hall     'C -2y'
loop_
    _symmetry_equiv_pos_as_xyz
    'x, y, z'
    'x, -y, z'
    'x+1/2, y+1/2, z'
    'x+1/2, -y+1/2, z'
_cell_length_a     10.831(3)
_cell_length_b     23.724(7)
_cell_length_c     9.845(3)
_cell_angle_alpha     90.00
_cell_angle_beta     108.213(8)
_cell_angle_gamma     90.00
_cell_volume     2403.0(12)
_cell_formula_units_Z     2
_cell_measurement_reflns_used     3285
_cell_measurement_theta_min     3.25
_cell_measurement_theta_max     23.22
_cell_measurement_temperature     173.00(10)
_exptl_crystal_description     'Plate'
_exptl_crystal_colour     'Yellow'
_exptl_crystal_size_max     0.30
_exptl_crystal_size_mid     0.15
_exptl_crystal_size_min     0.03
_exptl_crystal_density_diffrn     1.547
_exptl_crystal_density_meas     ?
_exptl_crystal_density_method     'not measured'
_exptl_crystal_F_000     1132
_exptl_absorpt_coefficient_mu     0.587
_exptl_absorpt_correction_type     multi-scan
_exptl_absorpt_process_details     '(SADABS; Bruker, 2003)'
_exptl_absorpt_correction_T_min     0.544
_exptl_absorpt_correction_T_max     0.983
_exptl_special_details
;
;
_diffrn_ambient_temperature     173.00(10)
_diffrn_radiation_type     MoK\a
_diffrn_radiation_wavelength     0.71073
_diffrn_radiation_source     'Fine-focus sealed tube'
_diffrn_radiation_monochromator     'Graphite'
_diffrn_measurement_device_type     'Bruker X8 APEXII'
_diffrn_measurement_method     'Area detector'
_diffrn_reflns_number     10921
_diffrn_reflns_av_R_equivalents     0.0478
_diffrn_reflns_av_sigmaI/netI     0.0490
_diffrn_reflns_theta_min     1.72
_diffrn_reflns_theta_max     26.29
_diffrn_reflns_theta_full     26.29
_diffrn_measured_fraction_theta_max     0.974
_diffrn_measured_fraction_theta_full     0.974
_diffrn_reflns_limit_h_min     -13
_diffrn_reflns_limit_h_max     12
_diffrn_reflns_limit_k_min     -29
_diffrn_reflns_limit_k_max     29
_diffrn_reflns_limit_l_min     -4
_diffrn_reflns_limit_l_max     12
_diffrn_standards_number     0
_diffrn_standards_interval_count     0
_diffrn_standards_interval_time     ?
_diffrn_standards_decay_%     0
_refine_special_details
;
 Refinement of <i>F</i>^2^ against ALL reflections. The weighted
 <i>R</i>-factor <i>wR</i> and
 goodness of fit <i>S</i> are based on <i>F</i>^2^, conventional
 <i>R</i>-factors <i>R</i> are based
 on <i>F</i>, with <i>F</i> set to zero for negative <i>F</i>^2^.
 The threshold expression of
 <i>F</i>^2^ > 2\s(<i>F</i>^2^) is used only for calculating
 <i>R</i>-factors(gt) etc. and is
 not relevant to the choice of reflections for refinement.
 <i>R</i>-factors based
 on <i>F</i>^2^ are statistically about twice as large as those based on
 <i>F</i>, and
 <i>R</i>-factors based on ALL data will be even larger.
;
_reflns_number_total     3312
_reflns_number_gt     3094
_reflns_threshold_expression     I>2\s(I)
_refine_ls_structure_factor_coef     Fsqd
_refine_ls_matrix_type     'Full'
_refine_ls_R_factor_all     0.0387
_refine_ls_R_factor_gt     0.0340
_refine_ls_wR_factor_gt     0.0727
_refine_ls_wR_factor_ref     0.0750
_refine_ls_goodness_of_fit_ref     1.030
_refine_ls_restrained_S_all     1.035
_refine_ls_number_reflns     3312
_refine_ls_number_parameters     372
_refine_ls_number_restraints     15
_refine_ls_hydrogen_treatment     mixed
_refine_ls_weighting_scheme     'Calc'
_refine_ls_weighting_details
         'calc w=1/[\s^2^(Fo^2^)+(0.0308P)^2^+3.2966P] where P=(Fo^2^+2Fc^2^)/3'
_atom_sites_solution_hydrogens     'Geom'
_atom_sites_solution_primary     'Direct'
_atom_sites_solution_secondary     'Difmap'
_refine_ls_shift/su_max     0.016
_refine_ls_shift/su_mean     0.002
_refine_diff_density_max     0.671
_refine_diff_density_min     -0.468
_refine_ls_extinction_method     'None'
_refine_ls_extinction_coef     ?
_refine_ls_abs_structure_details     'Flack (1983), 812 Friedel pairs'
_refine_ls_abs_structure_Flack     -0.03(3)
loop_
    _atom_type_symbol
    _atom_type_description
    _atom_type_scat_dispersion_real
    _atom_type_scat_dispersion_imag
    _atom_type_scat_source
    'C' 'C' 0.0033 0.0016
                         'International Tables Vol C Tables 4.2.6.8 and 6.1.1.4'
    'H' 'H' 0.0000 0.0000
                         'International Tables Vol C Tables 4.2.6.8 and 6.1.1.4'
    'O' 'O' 0.0106 0.0060
                         'International Tables Vol C Tables 4.2.6.8 and 6.1.1.4'
    'F' 'F' 0.0171 0.0103
                         'International Tables Vol C Tables 4.2.6.8 and 6.1.1.4'
    'P' 'P' 0.1023 0.0942
                         'International Tables Vol C Tables 4.2.6.8 and 6.1.1.4'
    'Cl' 'Cl' 0.1484 0.1585
                         'International Tables Vol C Tables 4.2.6.8 and 6.1.1.4'
    'Rh' 'Rh' -1.1178 0.9187
                         'International Tables Vol C Tables 4.2.6.8 and 6.1.1.4'
_computing_data_collection     'SAINT (Bruker, 2003)'
_computing_cell_refinement     'SAINT (Bruker, 2003)'
_computing_data_reduction     'SAINT (Bruker, 2003)'
_computing_structure_solution     'SIR97 (Altomare <i>et al.</i>, 1999)'
_computing_structure_refinement     'SHELXL97 (Sheldrick, 2008)'
_computing_molecular_graphics     'ORTEP-3 (Farrugia, 1997)'
_computing_publication_material     'WinGX (Farrugia, 1999)'
loop_
    _atom_site_type_symbol
    _atom_site_label
    _atom_site_fract_x
    _atom_site_fract_y
    _atom_site_fract_z
    _atom_site_U_iso_or_equiv
    _atom_site_adp_type
    _atom_site_calc_flag
    _atom_site_refinement_flags
    _atom_site_occupancy
    _atom_site_disorder_assembly
    _atom_site_disorder_group
    C C1 0.2479(3) 0.0000 0.8201(5) 0.0317(16) Uani d SG 1 A 1
    C C2 0.3484(5) 0.0002(5) 0.9489(4) 0.0402(19) Uani d SG 1 A 1
    H H2 0.3302 -0.0051 1.0364 0.048 Uiso calc PR 0.50 A 1
    C C3 0.4758(4) 0.0083(6) 0.9494(6) 0.049(4) Uani d PG 0.50 A 1
    H H3 0.5444 0.0098 1.0375 0.059 Uiso calc PR 0.50 A 1
    C C4 0.5028(4) 0.0142(4) 0.8210(8) 0.044(4) Uani d PG 0.50 A 1
    C C5 0.4023(6) 0.0127(4) 0.6922(6) 0.038(4) Uani d PG 0.50 A 1
    H H5 0.4207 0.0167 0.6045 0.046 Uiso calc PR 0.50 A 1
    C C6 0.2748(5) 0.0053(4) 0.6917(4) 0.042(2) Uani d PG 0.50 A 1
    H H6 0.2062 0.0040 0.6037 0.051 Uiso calc PR 0.50 A 1
    C C7 0.0049(17) -0.0575(8) 0.721(2) 0.018(3) Uani d PG 0.533(12) A 1
    C C8 0.0491(13) -0.0863(8) 0.6226(19) 0.039(3) Uani d PG 0.533(12) A 1
    H H8 0.1295 -0.0761 0.6098 0.047 Uiso calc PR 0.533(12) A 1
    C C9 -0.0245(12) -0.1298(7) 0.5426(13) 0.048(4) Uani d PG 0.533(12) A 1
    H H9 0.0057 -0.1495 0.4750 0.058 Uiso calc PR 0.533(12) A 1
    C C10 -0.1423(11) -0.1447(5) 0.5614(13) 0.041(3) Uani d PG 0.533(12) A 1
    C C11 -0.1864(11) -0.1159(6) 0.6603(16) 0.042(3) Uani d PG 0.533(12) A 1
    H H11 -0.2669 -0.1260 0.6731 0.050 Uiso calc PR 0.533(12) A 1
    C C12 -0.1129(16) -0.0723(8) 0.7403(19) 0.024(2) Uani d PG 0.533(12) A 1
    H H12 -0.1430 -0.0527 0.8078 0.029 Uiso calc PR 0.533(12) A 1
    F F2 -0.2133(11) -0.1847(4) 0.4740(9) 0.060(3) Uani d P 0.533(12) A 1
    C C13 -0.0508(5) 0.1306(2) 1.1071(5) 0.0280(11) Uani d . 1 A .
    C C14 -0.1577(5) 0.0973(2) 1.0925(7) 0.0429(14) Uani d . 1 . .
    H H14 -0.1535 0.0581 1.0741 0.051 Uiso calc R 1 . .
    C C15 -0.2723(6) 0.1201(3) 1.1043(7) 0.0586(19) Uani d . 1 . .
    H H15 -0.3464 0.0969 1.0928 0.070 Uiso calc R 1 . .
    C C16 -0.2767(6) 0.1756(3) 1.1322(7) 0.0537(17) Uani d . 1 . .
    C C17 -0.1751(8) 0.2093(3) 1.1419(10) 0.076(3) Uani d . 1 . .
    H H17 -0.1804 0.2486 1.1584 0.091 Uiso calc R 1 . .
    C C18 -0.0642(7) 0.1867(2) 1.1280(8) 0.061(2) Uani d . 1 . .
    H H18 0.0067 0.2111 1.1330 0.073 Uiso calc R 1 . .
    C C19 0.2189(3) 0.11444(16) 1.2662(4) 0.0291(11) Uani d PGD 0.637(11) A 1
    C C20 0.2075(5) 0.1632(2) 1.3398(6) 0.037(2) Uani d PGD 0.637(11) A 1
    H H20 0.1344 0.1872 1.3032 0.044 Uiso calc PR 0.637(11) A 1
    C C21 0.3031(5) 0.1768(2) 1.4668(6) 0.049(3) Uani d PGD 0.637(11) A 1
    H H21 0.2954 0.2101 1.5171 0.058 Uiso calc PR 0.637(11) A 1
    C C22 0.4101(4) 0.1417(2) 1.5203(4) 0.0458(15) Uani d PGD 0.637(11) A 1
    C C23 0.4214(5) 0.0929(2) 1.4468(6) 0.054(3) Uani d PGD 0.637(11) A 1
    H H23 0.4945 0.0689 1.4833 0.064 Uiso calc PR 0.637(11) A 1
    C C24 0.3258(5) 0.0793(2) 1.3197(6) 0.050(3) Uani d PGD 0.637(11) A 1
    H H24 0.3336 0.0460 1.2694 0.060 Uiso calc PR 0.637(11) A 1
    C C25 0.1512(5) 0.14409(19) 0.9781(5) 0.0245(10) Uani d . 1 A .
    C C26 0.0727(5) 0.1841(2) 0.8909(6) 0.0413(13) Uani d . 1 . .
    H H26 -0.0157 0.1870 0.8876 0.050 Uiso calc R 1 . .
    C C27 0.1193(5) 0.2199(2) 0.8088(6) 0.0450(14) Uani d . 1 . .
    H H27 0.0638 0.2473 0.7500 0.054 Uiso calc R 1 . .
    C C28 0.2439(5) 0.2159(2) 0.8121(6) 0.0354(12) Uani d . 1 . .
    C C29 0.3242(6) 0.1770(3) 0.8920(8) 0.0560(18) Uani d . 1 . .
    H H29 0.4116 0.1740 0.8918 0.067 Uiso calc R 1 . .
    C C30 0.2765(5) 0.1413(2) 0.9747(8) 0.0524(18) Uani d . 1 . .
    H H30 0.3330 0.1137 1.0315 0.063 Uiso calc R 1 . .
    F F1 0.6241(6) 0.0176(3) 0.8185(10) 0.078(3) Uani d P 0.50 . .
    F F3 -0.3864(4) 0.19782(18) 1.1463(5) 0.0806(13) Uani d . 1 . .
    F F4 0.5006(3) 0.1544(2) 1.6443(4) 0.0669(13) Uani d . 1 . .
    F F5 0.2899(3) 0.25244(13) 0.7328(4) 0.0531(9) Uani d . 1 . .
    P P1 0.08546(18) 0.0000 0.84167(19) 0.0197(4) Uani d S 1 . .
    P P2 0.09765(13) 0.09686(4) 1.09570(12) 0.0229(3) Uani d . 1 . .
    Cl Cl1 0.05281(19) 0.0000 1.2983(2) 0.0321(5) Uani d S 1 . .
    Rh Rh1 0.08365(4) 0.0000 1.06599(4) 0.01826(13) Uani d S 1 . .
    O O1 0.7332(8) 0.0000 0.2629(9) 0.120(4) Uani d SD 1 . .
    C C31 0.7118(13) 0.0000 0.3817(15) 0.104(5) Uani d S 1 . .
    H H31A 0.7165 -0.0387 0.4179 0.156 Uiso calc PR 0.50 . .
    H H31B 0.6250 0.0154 0.3695 0.156 Uiso calc PR 0.50 . .
    H H31C 0.7772 0.0233 0.4500 0.156 Uiso calc PR 0.50 . .
    C C7B -0.0176(19) -0.0581(10) 0.739(2) 0.018(3) Uani d PG 0.467(12) A 2
    C C8B 0.0088(14) -0.0833(10) 0.623(2) 0.039(3) Uani d PG 0.467(12) A 2
    H H8B 0.0889 -0.0759 0.6062 0.047 Uiso calc PR 0.467(12) A 2
    C C9B -0.0818(13) -0.1192(8) 0.5333(15) 0.048(4) Uani d PG 0.467(12) A 2
    H H9B -0.0637 -0.1364 0.4545 0.058 Uiso calc PR 0.467(12) A 2
    C C10B -0.1989(12) -0.1299(6) 0.5585(15) 0.041(3) Uani d PG 0.467(12) A 2
    C C11B -0.2254(14) -0.1048(8) 0.6739(19) 0.042(3) Uani d PG 0.467(12) A 2
    H H11B -0.3054 -0.1121 0.6912 0.050 Uiso calc PR 0.467(12) A 2
    C C12B -0.135(2) -0.0689(10) 0.764(2) 0.024(2) Uani d PG 0.467(12) A 2
    H H12B -0.1528 -0.0517 0.8430 0.029 Uiso calc PR 0.467(12) A 2
    F F2B -0.2822(12) -0.1659(5) 0.4806(11) 0.061(3) Uani d P 0.467(12) A 2
    C C19B 0.2189(3) 0.11444(16) 1.2662(4) 0.0291(11) Uani d PD 0.363(11) A 2
    C C20B 0.1878(8) 0.1313(8) 1.3842(10) 0.038(4) Uani d PD 0.363(11) A 2
    H H20B 0.0990 0.1368 1.3766 0.046 Uiso calc PR 0.363(11) A 2
    C C21B 0.2825(8) 0.1408(8) 1.5153(10) 0.047(5) Uani d PD 0.363(11) A 2
    H H21B 0.2589 0.1464 1.5995 0.056 Uiso calc PR 0.363(11) A 2
    C C22B 0.4101(4) 0.1417(2) 1.5203(4) 0.0458(15) Uani d PD 0.363(11) A 2
    C C23B 0.4461(8) 0.1307(11) 1.4004(11) 0.067(7) Uani d PD 0.363(11) A 2
    H H23B 0.5349 0.1330 1.4049 0.080 Uiso calc PR 0.363(11) A 2
    C C24B 0.3518(8) 0.1163(11) 1.2728(11) 0.079(9) Uani d PD 0.363(11) A 2
    H H24B 0.3761 0.1077 1.1905 0.095 Uiso calc PR 0.363(11) A 2
    H H1O 0.833(5) 0.0000 0.282(14) 0.11(4) Uiso d SD 1 . .
loop_
    _atom_site_aniso_label
    _atom_site_aniso_U_11
    _atom_site_aniso_U_22
    _atom_site_aniso_U_33
    _atom_site_aniso_U_12
    _atom_site_aniso_U_13
    _atom_site_aniso_U_23
    C1 0.029(4) 0.038(4) 0.026(4) 0.000 0.006(3) 0.000
    C2 0.028(4) 0.060(5) 0.028(4) 0.000 0.001(3) 0.000
    C3 0.020(4) 0.074(12) 0.048(6) -0.007(7) 0.002(4) 0.004(8)
    C4 0.032(5) 0.023(9) 0.083(9) 0.005(4) 0.028(6) -0.001(5)
    C5 0.043(6) 0.022(11) 0.060(7) -0.002(4) 0.033(6) 0.002(4)
    C6 0.028(4) 0.068(7) 0.029(4) -0.002(10) 0.008(3) -0.003(10)
    C7 0.024(6) 0.028(3) 0.008(5) -0.006(4) 0.011(4) 0.003(3)
    C8 0.051(8) 0.047(4) 0.031(3) -0.025(7) 0.031(6) -0.012(3)
    C9 0.065(11) 0.048(7) 0.033(4) -0.021(8) 0.016(7) -0.021(4)
    C10 0.026(7) 0.037(7) 0.034(4) -0.011(5) -0.028(6) 0.005(5)
    C11 0.011(8) 0.059(7) 0.044(5) -0.008(6) -0.009(5) 0.023(5)
    C12 0.017(6) 0.039(4) 0.020(6) -0.007(4) 0.009(4) 0.006(3)
    F2 0.072(7) 0.051(5) 0.044(5) -0.021(5) -0.001(5) -0.021(4)
    C13 0.037(3) 0.026(3) 0.023(3) 0.010(2) 0.013(2) 0.008(2)
    C14 0.033(3) 0.042(3) 0.047(4) 0.011(2) 0.002(3) -0.015(3)
    C15 0.031(3) 0.073(5) 0.065(5) 0.014(3) 0.004(3) -0.021(4)
    C16 0.059(4) 0.063(4) 0.049(4) 0.040(3) 0.030(3) 0.023(3)
    C17 0.116(6) 0.033(4) 0.116(7) 0.039(4) 0.089(6) 0.027(4)
    C18 0.084(5) 0.028(3) 0.098(6) 0.011(3) 0.069(4) 0.010(3)
    C19 0.037(3) 0.023(2) 0.028(3) 0.002(2) 0.010(2) -0.001(2)
    C20 0.027(4) 0.040(5) 0.040(5) -0.004(4) 0.006(4) -0.016(4)
    C21 0.045(5) 0.046(6) 0.055(7) -0.005(5) 0.015(5) -0.040(5)
    C22 0.043(3) 0.062(4) 0.029(3) -0.005(3) 0.005(3) -0.007(3)
    C23 0.062(7) 0.046(6) 0.038(6) 0.014(5) -0.006(5) -0.004(5)
    C24 0.057(6) 0.037(6) 0.036(6) 0.010(5) -0.012(5) -0.010(5)
    C25 0.029(3) 0.022(2) 0.021(2) -0.002(2) 0.005(2) -0.0011(19)
    C26 0.034(3) 0.049(3) 0.043(3) 0.008(3) 0.016(3) 0.019(3)
    C27 0.047(3) 0.047(3) 0.038(3) 0.009(3) 0.010(3) 0.020(3)
    C28 0.047(3) 0.032(3) 0.030(3) -0.014(2) 0.015(2) -0.005(2)
    C29 0.038(3) 0.045(4) 0.093(6) -0.004(3) 0.032(4) 0.014(4)
    C30 0.033(3) 0.037(3) 0.090(6) 0.004(3) 0.023(3) 0.020(3)
    F1 0.032(3) 0.097(10) 0.119(7) -0.008(3) 0.041(4) -0.013(5)
    F3 0.075(3) 0.090(3) 0.090(3) 0.056(2) 0.043(2) 0.019(2)
    F4 0.047(2) 0.094(3) 0.046(2) -0.003(2) -0.0053(18) -0.032(2)
    F5 0.074(2) 0.0430(19) 0.050(2) -0.0210(16) 0.0305(17) 0.0044(16)
    P1 0.0215(9) 0.0229(10) 0.0141(9) 0.000 0.0044(7) 0.000
    P2 0.0313(7) 0.0197(5) 0.0174(8) 0.0021(6) 0.0073(6) -0.0005(4)
    Cl1 0.0425(12) 0.0369(11) 0.0193(9) 0.000 0.0133(8) 0.000
    Rh1 0.0222(3) 0.0185(2) 0.0137(2) 0.000 0.00499(19) 0.000
    O1 0.072(6) 0.245(13) 0.037(5) 0.000 0.006(4) 0.000
    C31 0.086(10) 0.177(16) 0.060(9) 0.000 0.038(8) 0.000
    C7B 0.024(6) 0.028(3) 0.008(5) -0.006(4) 0.011(4) 0.003(3)
    C8B 0.051(8) 0.047(4) 0.031(3) -0.025(7) 0.031(6) -0.012(3)
    C9B 0.065(11) 0.048(7) 0.033(4) -0.021(8) 0.016(7) -0.021(4)
    C10B 0.026(7) 0.037(7) 0.034(4) -0.011(5) -0.028(6) 0.005(5)
    C11B 0.011(8) 0.059(7) 0.044(5) -0.008(6) -0.009(5) 0.023(5)
    C12B 0.017(6) 0.039(4) 0.020(6) -0.007(4) 0.009(4) 0.006(3)
    F2B 0.059(7) 0.054(7) 0.046(6) -0.026(5) -0.017(5) -0.012(5)
    C19B 0.037(3) 0.023(2) 0.028(3) 0.002(2) 0.010(2) -0.001(2)
    C20B 0.032(8) 0.055(12) 0.031(9) -0.011(8) 0.012(7) -0.018(8)
    C21B 0.044(10) 0.057(13) 0.037(10) -0.028(9) 0.009(8) -0.031(9)
    C22B 0.043(3) 0.062(4) 0.029(3) -0.005(3) 0.005(3) -0.007(3)
    C23B 0.026(9) 0.13(2) 0.049(12) 0.016(11) 0.014(8) 0.003(12)
    C24B 0.080(15) 0.13(2) 0.015(8) 0.065(15) 0.002(9) -0.008(11)
_geom_special_details
;
 All s.u.s' (except the s.u. in the dihedral angle between two l.s. planes)
 are estimated using the full covariance matrix. The cell s.u.s' are taken
 into account individually in the estimation of s.u.s' in distances, angles
 and torsion angles; correlations between s.u.s' in cell parameters are only
 used when they are defined by crystal symmetry. An approximate (isotropic)
 treatment of cell s.u.s' is used for estimating s.u.s' involving l.s. planes.
;
loop_
    _geom_bond_atom_site_label_1
    _geom_bond_atom_site_label_2
    _geom_bond_site_symmetry_2
    _geom_bond_distance
    _geom_bond_publ_flag
    C1 C2 . 1.3897 ?
    C1 C6 . 1.3888 ?
    C1 P1 . 1.836(4) ?
    C2 C3 . 1.3922 ?
    C2 H2 . 0.9500 ?
    C3 C4 . 1.3900 ?
    C3 H3 . 0.9500 ?
    C4 F1 . 1.324(7) ?
    C4 C5 . 1.3900 ?
    C5 C6 . 1.3900 ?
    C5 H5 . 0.9500 ?
    C6 H6 . 0.9500 ?
    C7 C8 . 1.3900 ?
    C7 C12 . 1.3900 ?
    C7 P1 . 1.838(10) ?
    C8 C9 . 1.3900 ?
    C8 H8 . 0.9500 ?
    C9 C10 . 1.3900 ?
    C9 H9 . 0.9500 ?
    C10 F2 . 1.350(13) ?
    C10 C11 . 1.3900 ?
    C11 C12 . 1.3900 ?
    C11 H11 . 0.9500 ?
    C12 H12 . 0.9500 ?
    C13 C18 . 1.362(7) ?
    C13 C14 . 1.372(7) ?
    C13 P2 . 1.830(5) ?
    C14 C15 . 1.391(8) ?
    C14 H14 . 0.9500 ?
    C15 C16 . 1.351(9) ?
    C15 H15 . 0.9500 ?
    C16 C17 . 1.339(10) ?
    C16 F3 . 1.346(6) ?
    C17 C18 . 1.361(8) ?
    C17 H17 . 0.9500 ?
    C18 H18 . 0.9500 ?
    C19 C20 . 1.3900 ?
    C19 C24 . 1.3900 ?
    C19 P2 . 1.827(3) ?
    C20 C21 . 1.3900 ?
    C20 H20 . 0.9500 ?
    C21 C22 . 1.3900 ?
    C21 H21 . 0.9500 ?
    C22 F4 . 1.340(4) ?
    C22 C23 . 1.3900 ?
    C23 C24 . 1.3900 ?
    C23 H23 . 0.9500 ?
    C24 H24 . 0.9500 ?
    C25 C30 . 1.370(7) ?
    C25 C26 . 1.381(7) ?
    C25 P2 . 1.831(5) ?
    C26 C27 . 1.372(7) ?
    C26 H26 . 0.9500 ?
    C27 C28 . 1.343(7) ?
    C27 H27 . 0.9500 ?
    C28 C29 . 1.343(8) ?
    C28 F5 . 1.360(6) ?
    C29 C30 . 1.381(8) ?
    C29 H29 . 0.9500 ?
    C30 H30 . 0.9500 ?
    F1 F1 2 0.833(15) ?
    F1 C4 2 1.521(8) ?
    P1 C1 2 1.836(4) ?
    P1 C7 2 1.838(10) ?
    P1 C7B . 1.862(13) ?
    P1 C7B 2 1.862(13) ?
    P1 Rh1 . 2.215(2) ?
    P2 Rh1 . 2.3153(12) ?
    Cl1 Rh1 . 2.412(2) ?
    Rh1 P2 2 2.3153(12) ?
    O1 C31 . 1.262(15) ?
    O1 H1O . 1.07(4) ?
    C31 H31A . 0.9800 ?
    C31 H31B . 0.9800 ?
    C31 H31C . 0.9800 ?
    C7B C8B . 1.3900 ?
    C7B C12B . 1.3900 ?
    C8B C9B . 1.3900 ?
    C8B H8B . 0.9500 ?
    C9B C10B . 1.3900 ?
    C9B H9B . 0.9500 ?
    C10B F2B . 1.303(15) ?
    C10B C11B . 1.3900 ?
    C11B C12B . 1.3900 ?
    C11B H11B . 0.9500 ?
    C12B H12B . 0.9500 ?
    C20B C21B . 1.393(8) ?
    C20B H20B . 0.9500 ?
    C21B H21B . 0.9500 ?
    C23B C24B . 1.392(8) ?
    C23B H23B . 0.9500 ?
    C24B H24B . 0.9500 ?
loop_
    _geom_angle_atom_site_label_1
    _geom_angle_atom_site_label_2
    _geom_angle_atom_site_label_3
    _geom_angle_site_symmetry_1
    _geom_angle_site_symmetry_3
    _geom_angle
    _geom_angle_publ_flag
    C2 C1 C6 . . 120.2 ?
    C2 C1 P1 . . 113.6(3) ?
    C6 C1 P1 . . 125.9(3) ?
    C1 C2 C3 . . 119.8 ?
    C1 C2 H2 . . 120.1 ?
    C3 C2 H2 . . 120.1 ?
    C4 C3 C2 . . 120.0 ?
    C4 C3 H3 . . 120.0 ?
    C2 C3 H3 . . 120.0 ?
    F1 C4 C5 . . 118.9(6) ?
    F1 C4 C3 . . 120.9(6) ?
    C5 C4 C3 . . 120.0 ?
    C6 C5 C4 . . 120.0 ?
    C6 C5 H5 . . 120.0 ?
    C4 C5 H5 . . 120.0 ?
    C5 C6 C1 . . 120.0 ?
    C5 C6 H6 . . 120.0 ?
    C1 C6 H6 . . 120.0 ?
    C8 C7 C12 . . 120.0 ?
    C8 C7 P1 . . 128.1(9) ?
    C12 C7 P1 . . 111.9(9) ?
    C7 C8 C9 . . 120.0 ?
    C7 C8 H8 . . 120.0 ?
    C9 C8 H8 . . 120.0 ?
    C10 C9 C8 . . 120.0 ?
    C10 C9 H9 . . 120.0 ?
    C8 C9 H9 . . 120.0 ?
    F2 C10 C9 . . 117.2(9) ?
    F2 C10 C11 . . 122.7(9) ?
    C9 C10 C11 . . 120.0 ?
    C12 C11 C10 . . 120.0 ?
    C12 C11 H11 . . 120.0 ?
    C10 C11 H11 . . 120.0 ?
    C11 C12 C7 . . 120.0 ?
    C11 C12 H12 . . 120.0 ?
    C7 C12 H12 . . 120.0 ?
    C18 C13 C14 . . 116.9(5) ?
    C18 C13 P2 . . 125.0(4) ?
    C14 C13 P2 . . 118.1(4) ?
    C13 C14 C15 . . 120.9(6) ?
    C13 C14 H14 . . 119.5 ?
    C15 C14 H14 . . 119.5 ?
    C16 C15 C14 . . 119.0(6) ?
    C16 C15 H15 . . 120.5 ?
    C14 C15 H15 . . 120.5 ?
    C17 C16 F3 . . 119.4(6) ?
    C17 C16 C15 . . 121.1(5) ?
    F3 C16 C15 . . 119.4(6) ?
    C16 C17 C18 . . 119.2(6) ?
    C16 C17 H17 . . 120.4 ?
    C18 C17 H17 . . 120.4 ?
    C17 C18 C13 . . 122.7(6) ?
    C17 C18 H18 . . 118.7 ?
    C13 C18 H18 . . 118.7 ?
    C20 C19 C24 . . 120.0 ?
    C20 C19 P2 . . 120.9(2) ?
    C24 C19 P2 . . 119.0(2) ?
    C19 C20 C21 . . 120.0 ?
    C19 C20 H20 . . 120.0 ?
    C21 C20 H20 . . 120.0 ?
    C20 C21 C22 . . 120.0 ?
    C20 C21 H21 . . 120.0 ?
    C22 C21 H21 . . 120.0 ?
    F4 C22 C23 . . 120.2(4) ?
    F4 C22 C21 . . 119.8(4) ?
    C23 C22 C21 . . 120.0 ?
    C24 C23 C22 . . 120.0 ?
    C24 C23 H23 . . 120.0 ?
    C22 C23 H23 . . 120.0 ?
    C23 C24 C19 . . 120.0 ?
    C23 C24 H24 . . 120.0 ?
    C19 C24 H24 . . 120.0 ?
    C30 C25 C26 . . 116.1(5) ?
    C30 C25 P2 . . 119.9(4) ?
    C26 C25 P2 . . 124.0(4) ?
    C27 C26 C25 . . 121.6(5) ?
    C27 C26 H26 . . 119.2 ?
    C25 C26 H26 . . 119.2 ?
    C28 C27 C26 . . 119.6(5) ?
    C28 C27 H27 . . 120.2 ?
    C26 C27 H27 . . 120.2 ?
    C29 C28 C27 . . 121.6(5) ?
    C29 C28 F5 . . 119.2(5) ?
    C27 C28 F5 . . 119.1(5) ?
    C28 C29 C30 . . 118.3(5) ?
    C28 C29 H29 . . 120.8 ?
    C30 C29 H29 . . 120.8 ?
    C25 C30 C29 . . 122.7(5) ?
    C25 C30 H30 . . 118.7 ?
    C29 C30 H30 . . 118.7 ?
    C1 P1 C7 2 . 101.8(5) ?
    C1 P1 C7 . . 101.8(5) ?
    C1 P1 C7 2 2 101.8(5) ?
    C1 P1 C7 . 2 101.8(5) ?
    C7 P1 C7 . 2 95.9(17) ?
    C1 P1 C7B 2 . 111.7(6) ?
    C1 P1 C7B . . 111.7(6) ?
    C7 P1 C7B 2 . 96.7(3) ?
    C1 P1 C7B 2 2 111.7(6) ?
    C1 P1 C7B . 2 111.7(6) ?
    C7 P1 C7B . 2 96.7(3) ?
    C7B P1 C7B . 2 95.6(19) ?
    C1 P1 Rh1 2 . 115.00(17) ?
    C1 P1 Rh1 . . 115.00(17) ?
    C7 P1 Rh1 . . 119.4(7) ?
    C7 P1 Rh1 2 . 119.4(7) ?
    C7B P1 Rh1 . . 110.6(8) ?
    C7B P1 Rh1 2 . 110.6(8) ?
    C19 P2 C13 . . 103.7(2) ?
    C19 P2 C25 . . 99.3(2) ?
    C13 P2 C25 . . 103.3(2) ?
    C19 P2 Rh1 . . 110.04(13) ?
    C13 P2 Rh1 . . 114.65(18) ?
    C25 P2 Rh1 . . 123.28(16) ?
    P1 Rh1 P2 . . 96.05(3) ?
    P1 Rh1 P2 . 2 96.05(3) ?
    P2 Rh1 P2 . 2 165.90(5) ?
    P1 Rh1 Cl1 . . 172.92(8) ?
    P2 Rh1 Cl1 . . 84.45(3) ?
    P2 Rh1 Cl1 2 . 84.45(3) ?
    C31 O1 H1O . . 103(5) ?
    O1 C31 H31A . . 109.5 ?
    O1 C31 H31B . . 109.5 ?
    H31A C31 H31B . . 109.5 ?
    O1 C31 H31C . . 109.5 ?
    H31A C31 H31C . . 109.5 ?
    H31B C31 H31C . . 109.5 ?
    C8B C7B C12B . . 120.0 ?
    C8B C7B P1 . . 121.4(11) ?
    C12B C7B P1 . . 117.7(10) ?
    C7B C8B C9B . . 120.0 ?
    C7B C8B H8B . . 120.0 ?
    C9B C8B H8B . . 120.0 ?
    C10B C9B C8B . . 120.0 ?
    C10B C9B H9B . . 120.0 ?
    C8B C9B H9B . . 120.0 ?
    F2B C10B C11B . . 118.7(11) ?
    F2B C10B C9B . . 121.2(11) ?
    C11B C10B C9B . . 120.0 ?
    C10B C11B C12B . . 120.0 ?
    C10B C11B H11B . . 120.0 ?
    C12B C11B H11B . . 120.0 ?
    C11B C12B C7B . . 120.0 ?
    C11B C12B H12B . . 120.0 ?
    C7B C12B H12B . . 120.0 ?
    C21B C20B H20B . . 119.0 ?
    C20B C21B H21B . . 120.7 ?
    C24B C23B H23B . . 120.2 ?
    C23B C24B H24B . . 120.1 ?
loop_
    _geom_torsion_atom_site_label_1
    _geom_torsion_atom_site_label_2
    _geom_torsion_atom_site_label_3
    _geom_torsion_atom_site_label_4
    _geom_torsion_site_symmetry_1
    _geom_torsion_site_symmetry_2
    _geom_torsion_site_symmetry_3
    _geom_torsion_site_symmetry_4
    _geom_torsion
    _geom_torsion_publ_flag
    C6 C1 C2 C3 . . . . 2.8 ?
    P1 C1 C2 C3 . . . . -170.91(16) ?
    C1 C2 C3 C4 . . . . -2.2 ?
    C2 C3 C4 F1 . . . . -174.8(7) ?
    C2 C3 C4 C5 . . . . 0.8 ?
    F1 C4 C5 C6 . . . . 175.7(7) ?
    C3 C4 C5 C6 . . . . 0.0 ?
    C4 C5 C6 C1 . . . . 0.6 ?
    C2 C1 C6 C5 . . . . -2.0 ?
    P1 C1 C6 C5 . . . . 170.89(19) ?
    C12 C7 C8 C9 . . . . 0.0 ?
    P1 C7 C8 C9 . . . . 178.5(18) ?
    C7 C8 C9 C10 . . . . 0.0 ?
    C8 C9 C10 F2 . . . . 175.7(11) ?
    C8 C9 C10 C11 . . . . 0.0 ?
    F2 C10 C11 C12 . . . . -175.5(11) ?
    C9 C10 C11 C12 . . . . 0.0 ?
    C10 C11 C12 C7 . . . . 0.0 ?
    C8 C7 C12 C11 . . . . 0.0 ?
    P1 C7 C12 C11 . . . . -178.8(15) ?
    C18 C13 C14 C15 . . . . -2.4(9) ?
    P2 C13 C14 C15 . . . . 178.1(5) ?
    C13 C14 C15 C16 . . . . -0.8(10) ?
    C14 C15 C16 C17 . . . . 3.1(11) ?
    C14 C15 C16 F3 . . . . -178.8(6) ?
    F3 C16 C17 C18 . . . . 179.8(7) ?
    C15 C16 C17 C18 . . . . -2.1(12) ?
    C16 C17 C18 C13 . . . . -1.4(13) ?
    C14 C13 C18 C17 . . . . 3.5(11) ?
    P2 C13 C18 C17 . . . . -177.0(6) ?
    C24 C19 C20 C21 . . . . 0.0 ?
    P2 C19 C20 C21 . . . . -177.8(3) ?
    C19 C20 C21 C22 . . . . 0.0 ?
    C20 C21 C22 F4 . . . . -178.6(5) ?
    C20 C21 C22 C23 . . . . 0.0 ?
    F4 C22 C23 C24 . . . . 178.6(5) ?
    C21 C22 C23 C24 . . . . 0.0 ?
    C22 C23 C24 C19 . . . . 0.0 ?
    C20 C19 C24 C23 . . . . 0.0 ?
    P2 C19 C24 C23 . . . . 177.8(3) ?
    C30 C25 C26 C27 . . . . -1.7(9) ?
    P2 C25 C26 C27 . . . . 177.5(5) ?
    C25 C26 C27 C28 . . . . 0.4(10) ?
    C26 C27 C28 C29 . . . . 1.3(10) ?
    C26 C27 C28 F5 . . . . -178.5(5) ?
    C27 C28 C29 C30 . . . . -1.5(10) ?
    F5 C28 C29 C30 . . . . 178.3(6) ?
    C26 C25 C30 C29 . . . . 1.5(10) ?
    P2 C25 C30 C29 . . . . -177.7(6) ?
    C28 C29 C30 C25 . . . . 0.0(11) ?
    C5 C4 F1 F1 . . . 2 -90.3(7) ?
    C3 C4 F1 F1 . . . 2 85.4(5) ?
    C5 C4 F1 C4 . . . 2 -90.3(3) ?
    C3 C4 F1 C4 . . . 2 85.4(4) ?
    C2 C1 P1 C7 . . . . -130.9(10) ?
    C6 C1 P1 C7 . . . . 55.8(10) ?
    C2 C1 P1 C7 . . . 2 130.4(10) ?
    C6 C1 P1 C7 . . . 2 -42.9(10) ?
    C2 C1 P1 C7B . . . . -127.4(11) ?
    C6 C1 P1 C7B . . . . 59.3(11) ?
    C2 C1 P1 C7B . . . 2 126.9(11) ?
    C6 C1 P1 C7B . . . 2 -46.4(11) ?
    C2 C1 P1 Rh1 . . . . -0.2(5) ?
    C6 C1 P1 Rh1 . . . . -173.6(5) ?
    C8 C7 P1 C1 . . . 2 -9.8(14) ?
    C12 C7 P1 C1 . . . 2 168.8(7) ?
    C8 C7 P1 C1 . . . . -9.8(14) ?
    C12 C7 P1 C1 . . . . 168.8(7) ?
    C8 C7 P1 C7 . . . 2 93.6(12) ?
    C12 C7 P1 C7 . . . 2 -87.8(10) ?
    C12 C7 P1 C7B . . . . 7(9) ?
    C8 C7 P1 C7B . . . 2 104.1(13) ?
    C12 C7 P1 C7B . . . 2 -77.3(10) ?
    C8 C7 P1 Rh1 . . . . -137.7(10) ?
    C12 C7 P1 Rh1 . . . . 40.9(11) ?
    C20 C19 P2 C13 . . . . -27.6(5) ?
    C24 C19 P2 C13 . . . . 154.7(4) ?
    C20 C19 P2 C25 . . . . 78.7(5) ?
    C24 C19 P2 C25 . . . . -99.1(4) ?
    C20 C19 P2 Rh1 . . . . -150.6(4) ?
    C24 C19 P2 Rh1 . . . . 31.6(4) ?
    C18 C13 P2 C19 . . . . 58.3(6) ?
    C14 C13 P2 C19 . . . . -122.2(4) ?
    C18 C13 P2 C25 . . . . -44.9(6) ?
    C14 C13 P2 C25 . . . . 134.5(4) ?
    C18 C13 P2 Rh1 . . . . 178.3(5) ?
    C14 C13 P2 Rh1 . . . . -2.2(5) ?
    C30 C25 P2 C19 . . . . 55.9(5) ?
    C26 C25 P2 C19 . . . . -123.3(5) ?
    C30 C25 P2 C13 . . . . 162.5(5) ?
    C26 C25 P2 C13 . . . . -16.7(5) ?
    C30 C25 P2 Rh1 . . . . -65.7(5) ?
    C26 C25 P2 Rh1 . . . . 115.1(4) ?
    C1 P1 Rh1 P2 2 . . . 86.36(4) ?
    C1 P1 Rh1 P2 . . . . 86.36(4) ?
    C7 P1 Rh1 P2 . . . . -152.1(8) ?
    C7 P1 Rh1 P2 2 . . . -35.2(8) ?
    C7B P1 Rh1 P2 . . . . -145.9(9) ?
    C7B P1 Rh1 P2 2 . . . -41.3(9) ?
    C1 P1 Rh1 P2 2 . . 2 -86.36(4) ?
    C1 P1 Rh1 P2 . . . 2 -86.36(4) ?
    C7 P1 Rh1 P2 . . . 2 35.2(8) ?
    C7 P1 Rh1 P2 2 . . 2 152.1(8) ?
    C7B P1 Rh1 P2 . . . 2 41.3(9) ?
    C7B P1 Rh1 P2 2 . . 2 145.9(9) ?
    C19 P2 Rh1 P1 . . . . -134.29(16) ?
    C13 P2 Rh1 P1 . . . . 109.30(18) ?
    C25 P2 Rh1 P1 . . . . -17.8(2) ?
    C19 P2 Rh1 P2 . . . 2 14.6(4) ?
    C13 P2 Rh1 P2 . . . 2 -101.8(3) ?
    C25 P2 Rh1 P2 . . . 2 131.1(3) ?
    C19 P2 Rh1 Cl1 . . . . 52.81(16) ?
    C13 P2 Rh1 Cl1 . . . . -63.59(18) ?
    C25 P2 Rh1 Cl1 . . . . 169.3(2) ?
    C1 P1 C7B C8B 2 . . . -21.7(15) ?
    C1 P1 C7B C8B . . . . -21.7(15) ?
    C7 P1 C7B C8B . . . . -2(9) ?
    C7 P1 C7B C8B 2 . . . 83.8(14) ?
    C7B P1 C7B C8B 2 . . . 94.3(12) ?
    Rh1 P1 C7B C8B . . . . -151.2(10) ?
    C1 P1 C7B C12B 2 . . . 169.5(8) ?
    C1 P1 C7B C12B . . . . 169.5(8) ?
    C7 P1 C7B C12B . . . . -171(10) ?
    C7 P1 C7B C12B 2 . . . -84.9(10) ?
    C7B P1 C7B C12B 2 . . . -74.4(14) ?
    Rh1 P1 C7B C12B . . . . 40.1(13) ?
    C12B C7B C8B C9B . . . . 0.0 ?
    P1 C7B C8B C9B . . . . -168.4(19) ?
    C7B C8B C9B C10B . . . . 0.0 ?
    C8B C9B C10B F2B . . . . -176.0(14) ?
    C8B C9B C10B C11B . . . . 0.0 ?
    F2B C10B C11B C12B . . . . 176.1(13) ?
    C9B C10B C11B C12B . . . . 0.0 ?
    C10B C11B C12B C7B . . . . 0.0 ?
    C8B C7B C12B C11B . . . . 0.0 ?
    P1 C7B C12B C11B . . . . 168.9(19) ?
loop_
    _geom_hbond_atom_site_label_D
    _geom_hbond_atom_site_label_H
    _geom_hbond_atom_site_label_A
    _geom_hbond_site_symmetry_A
    _geom_hbond_distance_DH
    _geom_hbond_distance_HA
    _geom_hbond_distance_DA
    _geom_hbond_angle_DHA
    C3 H3 O1 1_556 0.95 2.51 3.458(9) 172.0
    O1 H1O Cl1 1_654 1.03(5) 2.34(5) 3.369(9) 174(11)
data_global
_journal_date_recd_electronic     2008-01-15
_journal_date_accepted     2008-02-26
_journal_name_full     'Acta Crystallographica, Section E'
_journal_year     2008
_journal_volume     64
_journal_issue      4
_journal_page_first     m512
_journal_page_last     m513
_journal_paper_category     QM
_journal_coeditor_code     RK2075
_publ_contact_author_name     'Brian R. James'
_publ_contact_author_address
;
Dept. of Chemistry University of British Columbia 2036 Main Mall Vancouver,
 BC V6T 1Z1 CANADA
;
_publ_contact_author_email     brj@chem.ubc.ca
_publ_contact_author_fax     '(604) 822-2847'
_publ_contact_author_phone     '(604)822-6645'
_publ_section_title
;
Chloridotris[tris(4-fluorophenyl)phosphine]rhodium(I) methanol solvate
;
loop_
    _publ_author_name
    _publ_author_address
    'Lorenzini, Fabio'
;
Department of Chemistry
University of British Columbia
2036 Main Mall
Vancouver,
Canada BC V6T 1Z1
;
    'Patrick, Brian O.'
;
Department of Chemistry
University of British Columbia
2036 Main Mall
Vancouver,
Canada BC V6T 1Z1
;
    'James, Brian R.'
;
Department of Chemistry
University of British Columbia
2036 Main Mall
Vancouver,
Canada BC V6T 1Z1
;
