# Supplementary material for: Chloridotris[tris­(4-fluoro­phen­yl)phosphine]rhodium(I) methanol solvate
Source: Acta Crystallogr Sect E Struct Rep Online. 2008 Mar 5;64(Pt 4):m512–3. doi: 10.1107/S1600536808005485 (PMC2960913; doi:10.1107/S1600536808005485)
Supplement: Supplementary file 2 [file e-64-0m512-Isup2.hkl]

#
# h,k,l, Fc-squared, Fo-squared, sigma(Fo-squared) and status flag
#
data_I
_shelx_title ' bj451 in Cm'
_shelx_refln_list_code          4
_shelx_F_calc_maximum      226.04
_exptl_crystal_F_000      1132.00
_reflns_d_resolution_high  0.8023
 
loop_
 _symmetry_equiv_pos_as_xyz
 'x, y, z'
 'x, -y, z'
 'x+1/2, y+1/2, z'
 'x+1/2, -y+1/2, z'
 
_cell_length_a    10.8310
_cell_length_b    23.7240
_cell_length_c     9.8450
_cell_angle_alpha  90.000
_cell_angle_beta  108.213
_cell_angle_gamma  90.000
 
_shelx_F_squared_multiplier     1.000
 
loop_
 _refln_index_h
 _refln_index_k
 _refln_index_l
 _refln_F_squared_calc
 _refln_F_squared_meas
 _refln_F_squared_sigma
 _refln_observed_status
   6   0  -4    12361.03    12910.85    524.34 o
   8   0  -4    10249.04    10276.22    314.33 o
   5   1  -4    14172.64    13527.49    371.87 o
   7   1  -4     8878.54     8712.01    290.72 o
   9   1  -4     3146.37     3169.95    201.48 o
   4   2  -4    14063.42    13360.02    502.97 o
   6   2  -4     6397.96     6118.68    203.51 o
   8   2  -4     2222.42     2274.47     86.11 o
   5   3  -4     5190.66     5393.03    250.13 o
   7   3  -4     6823.51     6505.71    228.40 o
  -2   4  -4     8885.44     8336.94    335.35 o
   4   4  -4    10486.97    10107.50    401.06 o
   6   4  -4     2818.12     3023.28    296.91 o
   8   4  -4      622.76      703.38     62.97 o
  -1   5  -4     2927.41     2874.90    130.57 o
   3   5  -4     7514.22     7043.77    281.44 o
   5   5  -4     2543.25     2498.30    166.88 o
   7   5  -4     1473.41     1559.00     84.95 o
  -2   6  -4     8069.08     8134.02    340.72 o
   0   6  -4     2683.67     2402.72    113.45 o
   2   6  -4     3613.13     3245.65    146.14 o
   4   6  -4     1349.56     1257.71    109.62 o
   6   6  -4     3527.65     3498.60    215.57 o
   8   6  -4     1820.84     2076.34    128.08 o
  -3   7  -4     2319.86     2153.07    146.14 o
  -1   7  -4     9331.38    10154.07    406.69 o
   1   7  -4     3944.22     4029.58    178.62 o
   3   7  -4     7840.43     7424.57    312.91 o
   5   7  -4     5246.56     4720.48    248.05 o
   7   7  -4     3417.18     3374.36    198.14 o
  -2   8  -4     8894.04     8240.40    357.46 o
   0   8  -4    13788.48    14073.61    545.98 o
   2   8  -4     8444.24     7442.86    311.00 o
   4   8  -4     6939.04     6404.23    297.12 o
   6   8  -4     4097.08     3756.39    153.59 o
   8   8  -4     5297.87     5129.61    278.62 o
  -3   9  -4     5474.82     5269.43    269.27 o
  -1   9  -4    20295.22    20804.89    802.85 o
   1   9  -4     7161.29     7182.52    308.93 o
   3   9  -4     8081.63     7886.28    343.53 o
   5   9  -4     6263.22     5876.54    296.54 o
   7   9  -4     8823.53     9301.25    407.97 o
  -2  10  -4     8204.96     7760.71    355.34 o
   0  10  -4    16531.08    16441.08    646.40 o
   2  10  -4    16382.18    15609.41    617.74 o
   4  10  -4    12882.89    12291.14    514.82 o
   6  10  -4    10011.04     9458.77    403.34 o
  -3  11  -4     5726.02     6110.19    312.54 o
  -1  11  -4     7737.95     7408.30    341.83 o
   1  11  -4    12639.74    12775.55    522.96 o
   3  11  -4     4211.69     4148.56    231.04 o
   5  11  -4     9190.57     9117.18    286.57 o
   7  11  -4     5295.18     5180.54    277.83 o
  -2  12  -4    10411.78    10603.13    469.63 o
   0  12  -4     3443.11     3366.60    199.04 o
   2  12  -4     9812.38    10398.04    450.23 o
   4  12  -4     7300.24     7368.56    240.52 o
   6  12  -4     1387.32     1645.85    155.34 o
  -3  13  -4     2164.35     2049.83    176.76 o
  -1  13  -4     3038.86     2997.71    200.69 o
   1  13  -4     8946.07     8923.85    400.90 o
   3  13  -4     5845.57     5729.46    235.38 o
   5  13  -4     2659.97     2571.29    185.16 o
  -2  14  -4      995.69     1086.22     91.28 o
   0  14  -4     5651.02     5076.93    271.23 o
   2  14  -4     2516.11     2587.24    123.66 o
   4  14  -4     1782.36     1486.73    136.52 o
   6  14  -4     4077.44     3987.27    247.20 o
  -1  15  -4     3252.55     3459.94    147.64 o
   1  15  -4     1169.95     1178.63     95.16 o
   3  15  -4     1836.83     1773.33    155.39 o
   5  15  -4     1473.08     1467.22    158.42 o
   0  16  -4     1400.45     1632.18    137.00 o
   2  16  -4     2877.50     2953.85    192.29 o
   4  16  -4     1684.61     1963.60    164.86 o
   1  17  -4     3688.72     3630.12    215.25 o
   3  17  -4     1312.48     1095.51    136.20 o
  -6   0  -3     6717.72     6868.02    307.44 o
  -4   0  -3      739.09      585.00     87.50 o
  -2   0  -3     1356.11     1373.60     84.42 o
   4   0  -3    15037.92    14541.28    558.15 o
   6   0  -3    15886.30    15315.80    591.16 o
   8   0  -3     6428.18     6709.18    243.77 o
  10   0  -3     4846.96     4578.38    288.83 o
  -7   1  -3      932.76     1165.89    118.34 o
  -5   1  -3     2965.88     2846.71     84.44 o
  -3   1  -3     3721.63     3643.22    130.14 o
   3   1  -3     5989.57     5801.53    230.56 o
   5   1  -3     5531.94     5378.42    180.70 o
   7   1  -3     4391.79     4181.98    160.18 o
   9   1  -3     3101.98     3262.75    123.29 o
  -6   2  -3     1141.68     1138.42     74.48 o
  -4   2  -3     1608.85     1461.90     88.77 o
  -2   2  -3     7159.36     6623.46    191.67 o
   4   2  -3    10749.22    10846.60    241.90 o
   6   2  -3     2212.61     2157.93    100.12 o
   8   2  -3     3454.53     3436.18    132.61 o
  10   2  -3     1932.72     1660.20    179.79 o
  -7   3  -3     1819.14     1766.05    145.08 o
  -5   3  -3     1866.31     1779.65     81.78 o
  -3   3  -3     3013.43     3241.81    131.28 o
  -1   3  -3      996.06      940.62     47.21 o
   3   3  -3    16250.39    16059.75    605.73 o
   5   3  -3     3299.05     3321.84    104.72 o
   7   3  -3     1183.58     1075.70    209.86 o
   9   3  -3     2433.52     2567.58    120.06 o
  -6   4  -3      344.48      377.76     54.94 o
  -4   4  -3     2967.56     3030.92    100.78 o
  -2   4  -3     1862.37     2066.94     85.54 o
   0   4  -3     3689.64     3292.28    136.31 o
   2   4  -3     3682.34     3992.21    169.48 o
   4   4  -3     3209.57     3088.24    167.67 o
   6   4  -3     4960.98     5219.54    171.92 o
   8   4  -3      791.52      726.54     76.21 o
  10   4  -3     1432.54     1733.14    189.63 o
  -5   5  -3      873.37      948.57     80.06 o
  -3   5  -3     1615.41     1639.49     88.43 o
  -1   5  -3     1520.35     1606.66     56.41 o
   1   5  -3     1042.83      944.82     54.94 o
   3   5  -3     1456.52     1426.52    122.67 o
   5   5  -3      303.16      384.30     53.65 o
   7   5  -3      565.76      745.12    115.68 o
   9   5  -3       80.48       42.38     57.45 o
  -6   6  -3      404.19      390.65     57.94 o
  -4   6  -3       20.38        3.33     34.94 o
  -2   6  -3     1178.85     1295.18     73.88 o
   0   6  -3     2483.23     2838.14    157.90 o
   2   6  -3     9273.04     9663.65    847.24 o
   4   6  -3      804.19     1021.18     65.80 o
   6   6  -3     3906.95     3766.94    144.86 o
   8   6  -3      688.81      690.41     77.15 o
  10   6  -3      651.94      722.53    145.93 o
  -5   7  -3      292.09      317.19     45.84 o
  -3   7  -3     6430.78     6838.57    176.34 o
  -1   7  -3     2393.61     2287.25    135.94 o
   1   7  -3     1183.92      973.45     85.01 o
   3   7  -3      525.90      699.72     85.59 o
   5   7  -3     4111.90     3886.57    172.35 o
   7   7  -3     1401.45     1598.46     89.84 o
   9   7  -3     2085.42     2091.33    115.33 o
  -6   8  -3     1718.03     1545.63    138.57 o
  -4   8  -3     1248.41     1346.12    116.88 o
  -2   8  -3     8129.39     8035.30    238.50 o
   0   8  -3     7120.50     6666.53    290.42 o
   2   8  -3      973.97     1007.21     92.61 o
   4   8  -3     7633.73     7302.83    312.86 o
   6   8  -3     3007.43     3015.77    146.36 o
   8   8  -3     3458.67     3413.51    139.32 o
  10   8  -3     1062.36     1413.00    184.05 o
  -5   9  -3     3740.39     3608.60    137.31 o
  -3   9  -3     1735.42     1429.10    107.81 o
  -1   9  -3     1934.03     1879.19     86.95 o
   1   9  -3     5648.42     4786.77    230.09 o
   3   9  -3    17574.90    17941.58    490.60 o
   5   9  -3     4439.08     4285.63    153.95 o
   7   9  -3     4728.12     4933.91    160.61 o
   9   9  -3     2818.79     3205.20    243.32 o
  -6  10  -3      807.90      794.61    109.14 o
  -4  10  -3     4557.37     4344.78    223.87 o
  -2  10  -3     2330.48     1927.29    124.88 o
   0  10  -3     6431.47     6410.37    223.09 o
   2  10  -3     7688.12     7919.32    240.66 o
   4  10  -3     7800.34     8104.30    353.58 o
   6  10  -3    10605.90    10346.16    331.05 o
   8  10  -3     4548.27     4672.13    163.69 o
  -5  11  -3     1014.55     1132.20     71.83 o
  -3  11  -3     1586.41     1506.93    122.59 o
  -1  11  -3     3160.56     3266.55    172.62 o
   1  11  -3     2068.57     1916.44    127.96 o
   3  11  -3     6404.68     6523.53    295.37 o
   5  11  -3     7128.24     7028.64    191.13 o
   7  11  -3     3396.01     3533.95    135.46 o
   9  11  -3     1054.85     1234.11    170.81 o
  -4  12  -3     1814.81     1863.77    122.75 o
  -2  12  -3      195.85      299.78     74.21 o
   0  12  -3     5532.05     5528.65    255.98 o
   2  12  -3     3040.95     2835.67    170.81 o
   4  12  -3     4634.50     4892.25    253.69 o
   6  12  -3     2971.16     2982.73    122.66 o
   8  12  -3     1028.95     1154.04    144.84 o
  -5  13  -3     1665.50     1739.57    153.90 o
  -3  13  -3      333.28      477.18     86.44 o
  -1  13  -3     1924.31     1703.37    131.31 o
   1  13  -3     3277.08     3421.04    193.08 o
   3  13  -3     2145.14     1990.43    102.50 o
   5  13  -3      911.10      973.51     72.92 o
   7  13  -3     4371.04     4495.28    159.19 o
   9  13  -3     2866.52     3394.99    270.86 o
  -4  14  -3        8.09       13.67     50.75 o
  -2  14  -3     1378.81     1639.31    139.55 o
   0  14  -3      871.49      786.96    106.06 o
   2  14  -3     2019.64     1970.46    101.48 o
   4  14  -3     1187.79     1230.02     75.38 o
   6  14  -3     1043.39     1023.00     81.75 o
   8  14  -3     1660.23     1873.27    197.18 o
  -3  15  -3     1344.90     1482.73     78.69 o
  -1  15  -3     1185.29     1296.71     81.47 o
   1  15  -3      504.20      579.61     96.20 o
   3  15  -3      509.65      635.71     84.49 o
   5  15  -3      627.75      654.50    122.59 o
   7  15  -3      930.59      911.31    156.78 o
  -2  16  -3      490.02      486.60     54.75 o
   0  16  -3      480.50      631.86     58.81 o
   2  16  -3       24.98       12.92     43.52 o
   4  16  -3       51.47       73.88     53.48 o
   6  16  -3      634.28      690.73    103.65 o
   8  16  -3       39.62       48.75    123.34 o
  -3  17  -3      451.17      408.29     98.35 o
  -1  17  -3      645.10      669.35     54.14 o
   1  17  -3      599.77      746.45     64.86 o
   3  17  -3      553.66      610.22     66.12 o
   5  17  -3     2597.73     2596.75    159.72 o
   7  17  -3      381.17      481.97    137.96 o
  -2  18  -3      273.71      280.08     98.78 o
   0  18  -3      836.40     1087.47    110.75 o
   2  18  -3     3742.40     3962.77    139.94 o
   4  18  -3      903.57      976.05    107.49 o
   6  18  -3      558.28      862.66    147.37 o
  -1  19  -3     1561.49     1661.19    119.72 o
   1  19  -3     3371.93     3209.74    166.06 o
   3  19  -3     2644.19     2911.95    161.92 o
   5  19  -3     1368.73     1865.88    188.30 o
   0  20  -3     3150.45     3373.19    229.02 o
   2  20  -3     1540.18     1599.81    170.23 o
   4  20  -3     4519.62     4660.14    288.78 o
   1  21  -3     1718.26     1874.44    184.26 o
   3  21  -3     1985.22     2173.00    201.11 o
   5  21  -3      977.28     1390.03    178.36 o
   2  22  -3     1754.55     1646.96    179.58 o
  -8   0  -2      115.49      217.69    115.49 o
  -6   0  -2     2768.46     2730.57    135.07 o
  -4   0  -2     6767.70     6553.40    280.64 o
  -2   0  -2     4219.58     4555.48    470.22 o
   2   0  -2     7736.75     7839.71    299.99 o
   4   0  -2     1054.06     1043.09     93.88 o
   6   0  -2     3864.22     3877.69    156.62 o
   8   0  -2     5647.23     5643.37    225.39 o
  10   0  -2     2647.60     2431.37    222.32 o
  -7   1  -2     2530.95     2284.77     95.64 o
  -5   1  -2     3443.30     3381.20    189.66 o
  -3   1  -2     6112.60     6130.80    119.08 o
  -1   1  -2    19826.77    21973.69    669.38 o
   3   1  -2    10355.42    10697.81    165.83 o
   5   1  -2     3516.13     3722.09    100.55 o
   7   1  -2     3610.29     3702.26    126.23 o
   9   1  -2      872.23      822.00     78.46 o
  11   1  -2     1444.70     1353.77    136.89 o
  -8   2  -2     1651.43     1709.98     86.75 o
  -6   2  -2     3264.86     2927.07     99.24 o
  -4   2  -2     4127.19     4158.08    157.52 o
  -2   2  -2     2431.67     2605.04     53.69 o
   0   2  -2       31.34        4.89     23.34 o
   2   2  -2     3709.55     3031.30    144.81 o
   4   2  -2     2966.84     1584.82    112.17 o
   6   2  -2      650.97      620.77     52.74 o
   8   2  -2     1104.89     1039.24     77.01 o
  10   2  -2      834.55      925.45    116.13 o
  -7   3  -2     1667.03     1467.50     76.46 o
  -5   3  -2      838.19      917.61     62.26 o
  -3   3  -2     4202.07     4257.14    100.31 o
  -1   3  -2    28593.66    29804.88   1241.04 o
   1   3  -2    27648.27    29063.99   1145.19 o
   3   3  -2       96.11      129.54     18.34 o
   5   3  -2      152.07      149.16     36.75 o
   7   3  -2     4457.34     5054.05    140.52 o
   9   3  -2     1703.87     1967.02    101.85 o
  11   3  -2      186.72      251.67    100.80 o
  -8   4  -2     3420.06     3268.52    117.92 o
  -6   4  -2      169.26      197.61     43.58 o
  -4   4  -2      467.48      423.88     50.24 o
  -2   4  -2     2011.02     1915.59     51.88 o
   0   4  -2    32462.84    34624.07    755.42 o
   2   4  -2     4137.66     4297.82    148.31 o
   4   4  -2     1335.11     1286.40     54.34 o
   6   4  -2     1838.40     2165.25    115.11 o
   8   4  -2      361.36      309.23     62.59 o
  10   4  -2      355.99      501.67     96.53 o
  -7   5  -2     1697.51     1629.94     82.73 o
  -5   5  -2      277.30      231.49     44.60 o
  -3   5  -2     1790.19     1911.77     74.34 o
  -1   5  -2     4228.52     4228.81    100.97 o
   1   5  -2     6159.79     6319.00    293.68 o
   3   5  -2     3435.20     3708.50    130.22 o
   5   5  -2     2711.63     2755.14     85.94 o
   7   5  -2      187.83      302.98     53.37 o
   9   5  -2      303.79      132.36     64.10 o
  11   5  -2      151.61      -44.62     89.97 o
  -8   6  -2      157.92      181.23     78.28 o
  -6   6  -2      586.32      672.40     57.06 o
  -4   6  -2     2061.81     2094.54     82.72 o
  -2   6  -2      572.15      595.29     33.05 o
   0   6  -2    15053.12    15625.10    494.95 o
   2   6  -2     9440.95     9565.71    374.93 o
   4   6  -2     3242.71     3088.22    135.75 o
   6   6  -2       26.85      -17.66     62.80 o
   8   6  -2      144.26       93.84     61.80 o
  10   6  -2      707.70      811.14    108.23 o
  -7   7  -2     1429.03     1277.94     76.84 o
  -5   7  -2     1505.76     1558.17     77.58 o
  -3   7  -2      183.75      154.45     33.23 o
  -1   7  -2     1242.55     1503.51    120.79 o
   1   7  -2     7456.37     7689.48    231.07 o
   3   7  -2      760.03      759.06     49.98 o
   5   7  -2     3870.42     4307.07    115.25 o
   7   7  -2      258.44      258.22     57.54 o
   9   7  -2      213.52      224.31     63.62 o
  11   7  -2      152.15      113.22     96.60 o
  -8   8  -2     2077.44     1995.33    176.45 o
  -6   8  -2      641.43      607.41     56.47 o
  -4   8  -2     7066.93     7170.54    214.68 o
  -2   8  -2     6448.84     6539.65    164.20 o
   0   8  -2     1645.46     1735.12     74.43 o
   2   8  -2     2193.53     2117.63     64.07 o
   4   8  -2      102.32       68.75     40.17 o
   6   8  -2      586.48      599.93     56.71 o
   8   8  -2      139.09      142.86     90.15 o
  10   8  -2     1062.79     1147.69    120.69 o
  -7   9  -2      882.70      876.77     70.76 o
  -5   9  -2     1172.76     1189.68     72.71 o
  -3   9  -2     2856.42     2869.03     97.61 o
  -1   9  -2     5394.78     5453.67    120.77 o
   1   9  -2     5936.22     6059.61    151.58 o
   3   9  -2     2498.53     2598.68     91.45 o
   5   9  -2      919.28      936.54     66.62 o
   7   9  -2     1083.64     1115.44     75.78 o
   9   9  -2     1760.49     2034.48    103.06 o
  11   9  -2     1305.57     1329.80    212.65 o
  -8  10  -2     1775.48     2282.78    192.23 o
  -6  10  -2     2621.88     2391.51    109.71 o
  -4  10  -2     2733.27     2728.63    102.99 o
  -2  10  -2      295.26      316.25     46.23 o
   0  10  -2     2971.87     3093.18    105.26 o
   2  10  -2     8414.80     8196.54    201.20 o
   4  10  -2    12139.47    11990.93    286.68 o
   6  10  -2     1809.05     1833.52    101.34 o
   8  10  -2     2474.86     2347.33    109.00 o
  10  10  -2     1710.63     1612.12    187.32 o
  -7  11  -2      456.84      457.78     94.55 o
  -5  11  -2     2066.99     2083.94     99.16 o
  -3  11  -2     2311.28     2103.73    134.64 o
  -1  11  -2     2662.11     2556.78     90.42 o
   1  11  -2     4166.44     3979.45    117.20 o
   3  11  -2     6208.09     6580.21    174.94 o
   5  11  -2     1359.65     1381.29     81.80 o
   7  11  -2     3711.21     3886.56    150.15 o
   9  11  -2     1173.51     1244.13    136.36 o
  11  11  -2     1209.92     1334.32    208.45 o
  -8  12  -2      952.03     1102.42    148.69 o
  -6  12  -2      996.40     1110.98     80.15 o
  -4  12  -2     1838.18     1712.11     87.54 o
  -2  12  -2     5411.07     5515.71    132.08 o
   0  12  -2      215.05      236.16     39.93 o
   2  12  -2     3855.77     4190.01    126.94 o
   4  12  -2      400.60      401.37     56.00 o
   6  12  -2     1184.51     1322.64     91.24 o
   8  12  -2     2151.51     2256.59    185.88 o
  10  12  -2      571.02     1007.74    187.66 o
  -7  13  -2      647.04      795.57    127.38 o
  -5  13  -2     1110.98     1238.60     82.13 o
  -3  13  -2      747.16      692.22     59.35 o
  -1  13  -2     2192.47     2176.82     89.93 o
   1  13  -2     1322.47     1336.32     81.37 o
   3  13  -2     1598.46     1733.29     85.56 o
   5  13  -2     1077.99     1125.07     80.78 o
   7  13  -2      507.43      445.77     84.28 o
   9  13  -2      936.00      964.85    122.57 o
  -6  14  -2      115.87      117.77     67.13 o
  -4  14  -2      364.22      299.62     54.63 o
  -2  14  -2     1194.42     1249.40     61.35 o
   0  14  -2      310.16      492.42     53.34 o
   2  14  -2      386.64      421.27     54.49 o
   4  14  -2      261.89      285.68     57.15 o
   6  14  -2      788.29      844.85     82.81 o
   8  14  -2      286.00      315.76    185.62 o
  10  14  -2      379.73      314.99    168.15 o
  -7  15  -2      752.24      731.72    129.24 o
  -5  15  -2      212.75      289.25     58.69 o
  -3  15  -2      878.56      944.61     69.79 o
  -1  15  -2      613.02      618.50     59.31 o
   1  15  -2      300.19      270.09     49.45 o
   3  15  -2      987.53     1070.37     77.48 o
   5  15  -2     1301.39     1234.53     89.27 o
   7  15  -2      253.14      238.24     69.27 o
   9  15  -2       89.57      236.57    155.66 o
  -6  16  -2      780.75      763.51    129.77 o
  -4  16  -2      487.44      467.08     75.47 o
  -2  16  -2      178.55      243.20     52.17 o
   0  16  -2       15.18       17.18     46.06 o
   2  16  -2      441.68      543.81     61.76 o
   4  16  -2     1256.20     1273.05     88.07 o
   6  16  -2      648.45      678.51     80.75 o
   8  16  -2      173.53       74.56     83.33 o
  10  16  -2       50.74      148.06    156.40 o
  -5  17  -2      263.76       78.89     89.05 o
  -3  17  -2      299.08      261.04     49.23 o
  -1  17  -2       90.33      115.70     56.67 o
   1  17  -2      174.07      146.35     52.73 o
   3  17  -2       77.12       50.14     53.38 o
   5  17  -2     2032.23     2061.87    111.19 o
   7  17  -2      880.03     1081.97    225.19 o
   9  17  -2       51.49     -125.41    147.15 o
  -6  18  -2      229.80      429.18    115.26 o
  -4  18  -2      780.67      802.89     90.88 o
  -2  18  -2       82.06       12.41     51.82 o
   0  18  -2      110.54       52.63     48.72 o
   2  18  -2      406.80      406.10     64.10 o
   4  18  -2     1070.19     1033.30     87.18 o
   6  18  -2      154.43      249.51    112.01 o
   8  18  -2      352.81      513.17    164.22 o
  -5  19  -2     2439.80     2309.04    200.58 o
  -3  19  -2     1440.68     1411.31    115.59 o
  -1  19  -2      137.86      219.65     67.95 o
   1  19  -2      401.32      382.30     63.56 o
   3  19  -2     2223.89     2140.94    111.63 o
   5  19  -2      892.62      959.18     85.74 o
   7  19  -2      637.28      626.14    167.51 o
   9  19  -2      793.92      808.22    194.63 o
  -4  20  -2     5078.15     5151.30    302.86 o
  -2  20  -2     1193.31     1300.50    236.89 o
   0  20  -2     2205.70     2339.62    113.77 o
   2  20  -2     1724.90     1679.39    100.19 o
   4  20  -2     1404.74     1398.70    131.02 o
   6  20  -2     1569.56     1742.12    210.47 o
   8  20  -2      810.90      989.83    197.44 o
  -5  21  -2      497.08      383.35    117.81 o
  -3  21  -2     1269.07     1346.81    159.33 o
  -1  21  -2     2910.52     2984.69    167.32 o
   1  21  -2     1679.84     1868.86    102.15 o
   3  21  -2      510.74      528.70    138.12 o
   5  21  -2     1650.41     2018.46    207.28 o
   7  21  -2      593.65      742.94    178.73 o
  -4  22  -2      366.96      389.47    118.50 o
  -2  22  -2      951.58     1064.62    151.46 o
   0  22  -2     2444.35     2953.05    228.70 o
   2  22  -2      309.91      377.56    128.44 o
   4  22  -2     1082.20     1120.39    178.73 o
   6  22  -2      377.84      571.23    164.43 o
  -3  23  -2      337.33      332.26    119.08 o
  -1  23  -2      576.82      567.93    133.22 o
   1  23  -2      452.81      548.69    130.62 o
   3  23  -2      491.89      396.27    129.98 o
   5  23  -2      129.46      231.20    145.08 o
   7  23  -2      669.68      701.10    180.91 o
  -2  24  -2      249.69      373.57    127.27 o
   0  24  -2       44.29      311.58    121.05 o
   2  24  -2      655.36      652.99    145.35 o
   4  24  -2       32.14       27.75    132.32 o
   6  24  -2      193.18       16.37    140.14 o
  -1  25  -2      141.25      365.33    132.96 o
   1  25  -2       77.72      109.73    116.48 o
   3  25  -2       52.38      -27.06    126.05 o
   2  26  -2       70.03      -45.13    122.75 o
 -10   0  -1     1184.98     1390.40    168.68 o
  -8   0  -1    14555.82    12883.11    412.57 o
  -6   0  -1    14793.24    14615.62    434.62 o
  -4   0  -1     8941.67     8549.96    213.77 o
  -2   0  -1    18155.19    19646.45    555.16 o
   2   0  -1    51092.43    52811.38   1339.51 o
   4   0  -1    41892.09    42003.14   1093.14 o
   6   0  -1     1440.56     1326.00    158.69 o
   8   0  -1     4441.20     4374.66    203.42 o
  10   0  -1      756.97      762.42    116.80 o
  12   0  -1     1609.72     1499.81    216.21 o
  -9   1  -1     1903.34     1946.08     98.13 o
  -7   1  -1     4902.75     4577.09    136.29 o
  -5   1  -1     6684.17     6391.42    152.85 o
  -3   1  -1    11048.74    11546.89    188.72 o
  -1   1  -1    22181.57    23364.43    610.69 o
   1   1  -1    12905.05    12936.21    483.88 o
   3   1  -1     4954.19     4934.07     91.90 o
   5   1  -1    15052.43    15389.36    308.41 o
   7   1  -1     2908.52     3055.17    111.81 o
   9   1  -1     1484.77     1536.14     97.14 o
  11   1  -1     2509.79     3191.64    382.71 o
 -10   2  -1     1818.98     1757.97    134.93 o
  -8   2  -1     4899.71     4641.41    146.15 o
  -6   2  -1     3312.87     3109.22    105.87 o
  -4   2  -1    13151.66    12945.11    215.35 o
  -2   2  -1      656.51      701.34     25.59 o
   0   2  -1     4101.14     4493.99    168.94 o
   2   2  -1    12913.72    14049.26    214.71 o
   4   2  -1     3018.26     3152.56     95.41 o
   6   2  -1     1191.45     1248.48     67.43 o
   8   2  -1      647.51      588.02     73.89 o
  10   2  -1     1168.45     1294.16     96.26 o
  12   2  -1      431.27      465.96    124.53 o
  -9   3  -1     1662.44     1864.95    236.64 o
  -7   3  -1     4358.80     4309.11    134.87 o
  -5   3  -1     1992.56     1898.26     75.98 o
  -3   3  -1    19904.46    19606.50    334.36 o
  -1   3  -1     4290.97     4703.84    111.16 o
   1   3  -1      367.57      405.09     18.33 o
   3   3  -1     9767.45     9615.25    173.91 o
   5   3  -1     9597.62    10209.22    197.06 o
   7   3  -1     3070.86     3037.69    111.59 o
   9   3  -1     1493.37     1638.67    150.69 o
  11   3  -1      166.51      193.15    112.38 o
 -10   4  -1     1776.59     1994.50    138.75 o
  -8   4  -1     2991.25     3071.75    119.52 o
  -6   4  -1     3313.10     3105.97    132.96 o
  -4   4  -1     4252.14     4196.31     90.22 o
  -2   4  -1    10034.08    10305.05    222.01 o
   0   4  -1    22064.59    23124.92    376.52 o
   2   4  -1    10398.29    11351.13    218.83 o
   4   4  -1     1695.94     1933.51     61.84 o
   6   4  -1      339.45      302.38     50.01 o
   8   4  -1      146.45      115.69     64.73 o
  10   4  -1      284.89      305.13     75.56 o
  12   4  -1      203.02      220.21    110.29 o
  -9   5  -1     1342.79     1353.41    112.24 o
  -7   5  -1     6486.67     6339.16    170.42 o
  -5   5  -1     3789.87     3694.63    108.42 o
  -3   5  -1     2863.48     2957.36     73.19 o
  -1   5  -1    37343.80    38861.25    505.89 o
   1   5  -1    12999.95    13747.86    212.07 o
   3   5  -1     1877.78     1818.66     55.94 o
   5   5  -1      111.37       99.62     40.45 o
   7   5  -1      277.08      312.21     81.55 o
   9   5  -1       92.08       16.78     62.47 o
  11   5  -1      584.00      880.78    131.18 o
 -10   6  -1     1058.99     1256.56    115.16 o
  -8   6  -1     2525.38     2338.33    104.12 o
  -6   6  -1     4167.27     4015.62    123.18 o
  -4   6  -1     5913.25     5722.20    157.80 o
  -2   6  -1     2523.19     2634.76     65.11 o
   0   6  -1     5192.10     5627.15     97.60 o
   2   6  -1    11247.02    11587.21    411.31 o
   4   6  -1      682.18      669.26     41.13 o
   6   6  -1      633.21      668.63     57.14 o
   8   6  -1      111.74      132.78     65.40 o
  10   6  -1      475.93      538.69     95.87 o
  12   6  -1      350.78      394.12    121.49 o
  -9   7  -1       80.07      -14.87     66.22 o
  -7   7  -1     1696.15     1604.92     84.57 o
  -5   7  -1     2642.18     2675.48    120.16 o
  -3   7  -1     5153.47     5490.34    116.41 o
  -1   7  -1    33721.63    34522.46    568.90 o
   1   7  -1     5729.59     6030.72    128.99 o
   3   7  -1     4756.21     4714.45    185.66 o
   5   7  -1     3054.59     3111.52     99.86 o
   7   7  -1      479.36      449.16     64.75 o
   9   7  -1     1073.87     1149.82     87.44 o
  11   7  -1      480.20      424.16    178.25 o
 -10   8  -1     1444.82     1998.68    206.64 o
  -8   8  -1     1995.40     1949.45     97.26 o
  -6   8  -1     7074.48     7080.76    202.77 o
  -4   8  -1     2448.41     2523.55    114.99 o
  -2   8  -1    16028.68    16796.27    292.87 o
   0   8  -1     2958.60     3074.75     79.97 o
   2   8  -1     1791.90     1906.31     64.35 o
   4   8  -1     2832.58     2778.87     87.34 o
   6   8  -1      317.43      463.10     82.09 o
   8   8  -1     1198.73     1378.91     94.12 o
  10   8  -1      338.25      305.32    102.14 o
  12   8  -1      259.58      304.89    122.15 o
  -9   9  -1     2398.68     2553.55    150.55 o
  -7   9  -1     4308.59     4321.74    155.12 o
  -5   9  -1     8539.68     7802.08    212.58 o
  -3   9  -1     9640.44     9304.64    196.96 o
  -1   9  -1    10945.81    11305.57    251.74 o
   1   9  -1     2482.75     2407.27     72.06 o
   3   9  -1     4199.58     4147.77    109.18 o
   5   9  -1     4852.56     4793.89    169.30 o
   7   9  -1     2281.35     2396.18    107.57 o
   9   9  -1     1954.84     1827.90    104.26 o
  11   9  -1      826.60      922.40    132.64 o
 -10  10  -1     1015.76     1446.59    178.20 o
  -8  10  -1     5061.59     4979.79    155.66 o
  -6  10  -1     2574.15     2486.06    114.39 o
  -4  10  -1    10873.63    10010.48    252.36 o
  -2  10  -1    10028.64    10181.53    215.20 o
   0  10  -1    32380.66    32079.43    690.17 o
   2  10  -1     8083.32     8000.48    246.62 o
   4  10  -1     5987.64     5746.68    163.54 o
   6  10  -1     3600.30     3478.68    118.58 o
   8  10  -1     5339.00     5486.72    170.12 o
  10  10  -1     1883.19     2123.19    163.63 o
  12  10  -1     1083.39     1118.05    210.20 o
  -9  11  -1     1986.84     2029.95    258.71 o
  -7  11  -1     2928.39     2899.19    129.90 o
  -5  11  -1     4142.90     3908.23    137.45 o
  -3  11  -1     5718.90     5737.20    139.16 o
  -1  11  -1     9018.25     9040.75    194.87 o
   1  11  -1     3090.49     2834.41     96.90 o
   3  11  -1     7274.21     7346.54    194.34 o
   5  11  -1     5903.81     5871.75    177.76 o
   7  11  -1     4919.15     5076.33    156.19 o
   9  11  -1     2222.84     2049.50    124.41 o
  11  11  -1     1286.94     1166.48    294.12 o
  -8  12  -1     3042.58     2947.84    159.08 o
  -6  12  -1     3189.45     2924.64    126.25 o
  -4  12  -1     6092.81     6042.26    176.10 o
  -2  12  -1     3246.63     3082.19    107.79 o
   0  12  -1     2239.14     2092.53     86.30 o
   2  12  -1     6985.45     6680.44    180.65 o
   4  12  -1     5544.29     5389.13    162.74 o
   6  12  -1      905.21     1050.26     85.98 o
   8  12  -1     2184.14     2138.34    107.44 o
  10  12  -1     1241.13     1216.48    135.78 o
  -9  13  -1      688.43      988.92    161.24 o
  -7  13  -1     2216.21     2399.03    117.25 o
  -5  13  -1     1855.81     1882.21     98.37 o
  -3  13  -1     7532.98     7927.21    213.94 o
  -1  13  -1     6517.62     6663.35    181.75 o
   1  13  -1     3166.01     3130.93    109.99 o
   3  13  -1     1023.03      964.62     70.73 o
   5  13  -1      969.49      900.98     79.30 o
   7  13  -1     1489.19     1582.89    109.59 o
   9  13  -1      247.25      212.01    141.17 o
  11  13  -1      704.25      733.44    147.15 o
  -8  14  -1     2224.19     2211.28    142.63 o
  -6  14  -1      608.04      602.24     86.59 o
  -4  14  -1     2495.88     2382.90     93.06 o
  -2  14  -1     2136.69     2056.25     93.82 o
   0  14  -1     1770.29     1892.66     89.07 o
   2  14  -1     1247.63     1215.76     72.56 o
   4  14  -1     1883.97     1875.20     99.38 o
   6  14  -1     2056.98     2093.28    114.82 o
   8  14  -1      518.45      625.37     87.98 o
  10  14  -1      341.79      336.69    110.90 o
  -9  15  -1     1160.75     1373.28    186.81 o
  -7  15  -1     2869.34     2864.13    154.86 o
  -5  15  -1      761.85      774.58     85.86 o
  -3  15  -1     1230.02     1361.69     85.77 o
  -1  15  -1     1157.08     1184.90    105.96 o
   1  15  -1      388.21      503.71     58.54 o
   3  15  -1      399.02      458.44     63.00 o
   5  15  -1      978.05     1003.76    152.66 o
   7  15  -1      568.36      495.73     82.07 o
   9  15  -1       82.62      227.75     99.31 o
  11  15  -1       79.74      136.36    179.05 o
  -8  16  -1     1052.67     1137.56    167.46 o
  -6  16  -1     2145.82     2218.75    116.19 o
  -4  16  -1      767.06      858.76     65.94 o
  -2  16  -1     1813.63     1897.81     94.47 o
   0  16  -1     1307.34     1514.84    108.89 o
   2  16  -1     3409.66     3640.26    135.32 o
   4  16  -1      270.43      288.26     67.19 o
   6  16  -1     1500.99     1486.49    102.41 o
   8  16  -1      571.60      506.69    104.15 o
  10  16  -1       99.89      -67.35     93.24 o
  -7  17  -1     1368.78     1381.22    117.85 o
  -5  17  -1     1412.27     1507.75     96.56 o
  -3  17  -1     1763.12     1765.08    138.91 o
  -1  17  -1      691.25      779.70    107.50 o
   1  17  -1     1011.84      939.38     74.74 o
   3  17  -1     1949.03     2116.99    111.58 o
   5  17  -1     1315.45     1314.46     98.71 o
   7  17  -1      196.76      187.29     74.25 o
   9  17  -1      190.72      199.92    101.70 o
  -8  18  -1     1715.87     2156.10    226.68 o
  -6  18  -1     2416.88     2458.46    144.26 o
  -4  18  -1     2788.36     2579.14    102.51 o
  -2  18  -1      405.06      510.61     67.22 o
   0  18  -1     1810.98     1871.19    102.09 o
   2  18  -1     1688.55     1654.86    138.01 o
   4  18  -1     1281.47     1469.30     99.33 o
   6  18  -1      226.73      229.09     94.68 o
   8  18  -1      302.65      231.97    108.88 o
  10  18  -1      339.12      385.85    190.37 o
  -7  19  -1     2040.04     1622.14    197.28 o
  -5  19  -1     2605.46     2693.86    120.49 o
  -3  19  -1     3696.31     3375.99    138.70 o
  -1  19  -1     3701.45     3649.13    200.03 o
   1  19  -1     1869.26     1878.04    143.52 o
   3  19  -1     3418.13     3399.82    142.71 o
   5  19  -1      978.96      855.32     86.21 o
   7  19  -1      590.14      515.57    104.09 o
   9  19  -1      713.72      874.30    207.97 o
  -8  20  -1     1008.81     1638.51    197.87 o
  -6  20  -1     1948.61     2019.52    212.49 o
  -4  20  -1     3054.35     3299.21    121.64 o
  -2  20  -1     4776.27     4860.30    505.14 o
   0  20  -1     4131.34     4408.61    162.66 o
   2  20  -1     2534.08     2473.85    141.08 o
   4  20  -1     5641.34     5612.72    204.20 o
   6  20  -1      918.61     1346.34    126.32 o
   8  20  -1     1099.74     1304.44    214.67 o
  -7  21  -1     1194.61     1415.02    197.82 o
  -5  21  -1     2927.51     2775.24    157.45 o
  -3  21  -1     1931.78     1933.69    109.67 o
  -1  21  -1     5414.19     5256.97    178.47 o
   1  21  -1     3612.21     4017.32    184.58 o
   3  21  -1     1689.63     1727.93    108.29 o
   5  21  -1     1958.24     1924.64    142.26 o
   7  21  -1     1451.88     1531.00    295.08 o
   9  21  -1      585.61      664.85    195.26 o
  -6  22  -1     1150.35     1178.34    180.86 o
  -4  22  -1     1951.82     2194.41    217.40 o
  -2  22  -1     3901.75     3957.79    155.32 o
   0  22  -1     3387.22     3088.68    136.05 o
   2  22  -1      913.46      985.62     96.65 o
   4  22  -1     1379.53     1340.01    150.93 o
   6  22  -1     1562.58     1751.47    214.03 o
   8  22  -1      961.80     1263.08    222.11 o
  -5  23  -1     1089.49     1330.12    181.39 o
  -3  23  -1     1215.75     1163.17    110.66 o
  -1  23  -1     2585.21     2402.09    145.85 o
   1  23  -1      312.99      416.63     71.78 o
   3  23  -1     1100.15     1217.01    214.11 o
   5  23  -1     1385.68     1156.28    125.49 o
   7  23  -1      728.10      713.06    196.12 o
  -6  24  -1     1071.53     1331.50    193.03 o
  -4  24  -1      528.89      479.15    136.73 o
  -2  24  -1      460.01      555.65    146.36 o
   0  24  -1      347.86      314.09     83.23 o
   2  24  -1      259.59      486.12     95.32 o
   4  24  -1      544.03      518.11    102.68 o
   6  24  -1      134.26       34.40    144.71 o
  -5  25  -1      563.04      670.43    162.68 o
  -3  25  -1      928.26     1054.74    170.23 o
  -1  25  -1       34.68       72.41    114.62 o
   1  25  -1      275.79      544.81    153.48 o
   3  25  -1      200.44      144.59     88.11 o
   5  25  -1       23.01      287.24    147.68 o
   7  25  -1      148.83      119.72    167.94 o
  -4  26  -1      683.09      651.50    155.13 o
  -2  26  -1      334.83      558.95    141.62 o
   0  26  -1      190.47      135.78    130.30 o
   2  26  -1      351.60      428.11    153.05 o
   4  26  -1        3.83       87.77    133.81 o
   6  26  -1      225.65      235.72    176.29 o
  -3  27  -1      862.14     1056.38    185.85 o
  -1  27  -1      580.15      543.53    149.49 o
   1  27  -1      577.41      520.88    154.33 o
   3  27  -1      103.58      414.40    164.70 o
   5  27  -1      214.76       77.62    151.03 o
  -2  28  -1     1177.90     1553.34    208.71 o
   0  28  -1      901.16      947.72    177.19 o
   2  28  -1      210.72      436.94    164.48 o
   4  28  -1      254.13      253.96    169.64 o
  -1  29  -1     1007.79      798.81    184.47 o
   1  29  -1      770.27      670.85    168.74 o
 -12   0   0      880.19      996.58    174.64 o
 -10   0   0     1977.10     2394.21    212.17 o
  -8   0   0     6324.95     5884.09    236.69 o
  -6   0   0    10350.74     9896.63    315.06 o
  -4   0   0    21494.36    21541.22    478.63 o
  -2   0   0     4295.27     4162.05     92.47 o
   2   0   0     4900.90     5034.72    149.95 o
   4   0   0    20950.97    20317.55    553.50 o
   6   0   0    10658.70    10552.05    335.90 o
   8   0   0     6509.93     6312.04    259.41 o
  10   0   0     2093.52     2380.72    172.45 o
  12   0   0      875.21      935.33    207.23 o
 -11   1   0     1457.65     1335.39    131.02 o
  -9   1   0     4044.68     3890.07    186.99 o
  -7   1   0     4517.89     4267.15    131.07 o
  -5   1   0    14099.19    13440.82    228.19 o
  -3   1   0    24933.15    24616.49    325.94 o
  -1   1   0    37856.55    39071.98    534.83 o
   1   1   0    37773.98    39889.55    589.15 o
   3   1   0    24827.25    24699.19    376.17 o
   5   1   0    14060.54    13446.01    278.42 o
   7   1   0     4532.13     4440.97    140.60 o
   9   1   0     3973.48     4129.96    163.69 o
  11   1   0     1444.53     1789.66    136.37 o
 -12   2   0      929.12      939.16    125.85 o
 -10   2   0     1758.55     1591.94    128.30 o
  -8   2   0     2866.23     2731.88    139.82 o
  -6   2   0     6071.90     5592.07    146.67 o
  -4   2   0     6602.41     6388.79    120.18 o
  -2   2   0    26484.55    27416.84    380.64 o
   0   2   0    11215.03    12633.34    463.15 o
   2   2   0    25888.57    26956.40    349.96 o
   4   2   0     6723.98     6622.74    145.87 o
   6   2   0     5795.15     5594.64    185.91 o
   8   2   0     2972.86     2810.22    123.22 o
  10   2   0     1732.85     1720.73    111.36 o
  12   2   0      940.18      909.65    159.70 o
 -11   3   0     1275.44     1247.90    126.65 o
  -9   3   0     1042.74      917.33     78.43 o
  -7   3   0     2858.52     2839.28    106.72 o
  -5   3   0     8221.37     8332.00    169.01 o
  -3   3   0    12616.53    12724.53    225.30 o
  -1   3   0     4876.74     5107.81     77.71 o
   1   3   0     5000.07     5286.77     80.17 o
   3   3   0    12348.37    12552.39    281.60 o
   5   3   0     7993.38     8150.44    189.54 o
   7   3   0     2809.48     2708.14    111.70 o
   9   3   0     1090.22     1162.37    117.84 o
  11   3   0     1286.14     1195.46    147.93 o
 -12   4   0      628.93      731.23    116.31 o
 -10   4   0     1287.20     1320.09    149.36 o
  -8   4   0      548.64      548.80     65.66 o
  -6   4   0     3992.00     3828.23    116.72 o
  -4   4   0    14546.84    14752.27    263.96 o
  -2   4   0    17438.43    19217.54    272.85 o
   0   4   0      605.90      552.35     20.97 o
   2   4   0    17693.08    19368.00    275.09 o
   4   4   0    14441.72    14393.66    259.18 o
   6   4   0     4053.15     3923.28    121.91 o
   8   4   0      577.36      655.06     78.57 o
  10   4   0     1237.20     1468.71    115.41 o
  12   4   0      613.05      671.41    141.07 o
 -11   5   0     1047.47     1102.75    123.79 o
  -9   5   0     1669.59     1708.14     96.98 o
  -7   5   0     4217.13     4185.00    132.15 o
  -5   5   0     4987.60     4672.96    142.65 o
  -3   5   0     6993.55     7493.54    144.85 o
  -1   5   0     1245.58     1332.54     40.34 o
   1   5   0     1461.30     1556.38     42.56 o
   3   5   0     6691.23     6703.86    169.15 o
   5   5   0     4995.99     4872.96    119.01 o
   7   5   0     4071.43     4021.47    134.12 o
   9   5   0     1548.05     1463.48     98.23 o
  11   5   0     1001.74     1008.07    142.23 o
 -12   6   0      707.51      926.51    180.49 o
 -10   6   0      949.61      822.48    171.77 o
  -8   6   0     1827.30     1919.53     97.38 o
  -6   6   0     3750.89     3809.57    135.84 o
  -4   6   0     1629.63     1725.51     61.17 o
  -2   6   0    10634.15    11008.49    179.03 o
   0   6   0    45929.77    46993.46    695.74 o
   2   6   0    10797.83    11400.32    185.38 o
   4   6   0     1412.13     1397.20     56.23 o
   6   6   0     3722.09     3853.74    123.37 o
   8   6   0     1809.89     1901.36    104.22 o
  10   6   0      927.37      957.31    179.84 o
  12   6   0      675.16      725.36    137.05 o
 -11   7   0      751.72      795.08    128.36 o
  -9   7   0     2944.62     2877.84    121.50 o
  -7   7   0     2878.34     3069.78    130.20 o
  -5   7   0     5867.65     5676.29    165.75 o
  -3   7   0     8290.41     8344.95    160.44 o
  -1   7   0     7268.32     7740.30    143.92 o
   1   7   0     7884.33     8292.98    139.21 o
   3   7   0     8333.74     8141.01    158.10 o
   5   7   0     6052.72     5973.58    152.15 o
   7   7   0     2865.03     2937.09    119.08 o
   9   7   0     2754.14     2727.96    146.02 o
  11   7   0      739.41      595.14    121.42 o
 -12   8   0      411.48      405.36    154.38 o
 -10   8   0      983.54      962.85    114.77 o
  -8   8   0     1790.70     1937.22     99.82 o
  -6   8   0     5341.52     5094.31    164.35 o
  -4   8   0     2476.72     2197.97     70.61 o
  -2   8   0     4683.55     4511.07     97.84 o
   0   8   0    33504.39    36603.68    674.62 o
   2   8   0     4927.37     5053.81    119.63 o
   4   8   0     2355.51     2257.05     74.94 o
   6   8   0     5412.53     5210.17    150.34 o
   8   8   0     1748.31     1759.35    101.82 o
  10   8   0      949.93      885.99    108.13 o
  12   8   0      421.43      163.37    132.21 o
 -11   9   0     1219.14     1529.91    154.36 o
  -9   9   0     1208.57     1255.07     97.63 o
  -7   9   0     8557.97     8807.27    249.89 o
  -5   9   0     7187.59     7107.10    197.84 o
  -3   9   0    12849.20    12263.69    226.07 o
  -1   9   0    17150.04    17482.33    339.07 o
   1   9   0    17184.66    17135.96    333.19 o
   3   9   0    13028.92    12858.81    264.84 o
   5   9   0     6966.64     6898.35    170.69 o
   7   9   0     8645.22     9153.29    233.16 o
   9   9   0     1216.54     1265.57     93.62 o
  11   9   0     1252.57     1300.67    170.57 o
 -10  10   0      667.08      748.98    204.22 o
  -8  10   0     5606.24     5273.79    184.19 o
  -6  10   0    11229.11    10697.47    281.64 o
  -4  10   0    17687.30    17421.83    471.96 o
  -2  10   0    16879.71    17088.66    301.66 o
   0  10   0    32517.89    34641.35    822.55 o
   2  10   0    17112.83    17727.89    349.53 o
   4  10   0    17805.97    17654.19    355.67 o
   6  10   0    11270.52    10970.65    331.05 o
   8  10   0     5683.58     5805.97    175.82 o
  10  10   0      694.70      849.01    105.35 o
 -11  11   0     1055.89     1331.66    196.81 o
  -9  11   0     2358.61     2316.75    344.07 o
  -7  11   0     5229.57     4909.08    172.19 o
  -5  11   0     9923.11     9684.55    219.04 o
  -3  11   0    18410.54    18111.81    415.37 o
  -1  11   0     8388.81     7954.64    176.33 o
   1  11   0     8363.82     8026.71    177.81 o
   3  11   0    18162.30    17827.33    411.46 o
   5  11   0     9971.47     9554.62    221.94 o
   7  11   0     5048.63     4871.12    158.00 o
   9  11   0     2382.09     2764.96    126.68 o
  11  11   0     1063.35     1070.95    223.76 o
 -10  12   0     1793.79     1735.05    139.04 o
  -8  12   0     2192.23     2331.75    122.77 o
  -6  12   0     3885.55     3557.03    139.85 o
  -4  12   0    10612.81    10469.26    267.45 o
  -2  12   0     6941.98     6898.66    185.35 o
   0  12   0    19267.97    18726.29    369.78 o
   2  12   0     6947.21     6973.55    189.26 o
   4  12   0    10430.75    10044.77    260.71 o
   6  12   0     3741.33     3706.80    131.25 o
   8  12   0     2181.12     2300.85    113.77 o
  10  12   0     1815.08     1800.70    157.96 o
 -11  13   0      464.72      544.27    165.07 o
  -9  13   0     1043.13     1283.26    376.15 o
  -7  13   0      963.67     1014.57     87.94 o
  -5  13   0     8463.28     8518.00    203.68 o
  -3  13   0     6827.04     6973.89    194.50 o
  -1  13   0     9431.91     9453.86    258.30 o
   1  13   0     9810.88     9727.60    245.86 o
   3  13   0     6904.28     7237.78    201.09 o
   5  13   0     8458.65     8629.00    242.18 o
   7  13   0     1004.80      917.01     81.78 o
   9  13   0     1035.09     1387.33    118.64 o
  11  13   0      441.81      748.80    138.46 o
 -10  14   0     1188.95     1187.72    171.50 o
  -8  14   0       87.90       79.83     63.39 o
  -6  14   0      846.14      865.43     81.24 o
  -4  14   0     1732.94     1661.11     91.54 o
  -2  14   0     6456.88     6202.28    178.59 o
   0  14   0     7496.61     7154.90    206.78 o
   2  14   0     6295.06     6032.51    176.58 o
   4  14   0     1799.58     1830.93    100.44 o
   6  14   0      813.23      793.49     92.55 o
   8  14   0      126.09      102.71     67.32 o
  10  14   0     1123.98      907.11    141.86 o
  -9  15   0     1058.07     1233.11    126.08 o
  -7  15   0      904.59      762.38     81.12 o
  -5  15   0     1555.34     1689.41     85.44 o
  -3  15   0      877.12      791.24     71.55 o
  -1  15   0     4464.76     4341.36    142.50 o
   1  15   0     4425.46     4482.13    146.56 o
   3  15   0      750.76      621.72     67.75 o
   5  15   0     1440.46     1508.22    163.76 o
   7  15   0      898.81     1021.47    123.45 o
   9  15   0      977.82      860.25    106.64 o
 -10  16   0      906.21     1007.53    191.60 o
  -8  16   0     1596.43     1580.02    187.50 o
  -6  16   0     2045.48     2244.53     99.48 o
  -4  16   0     2561.20     2532.54    118.98 o
  -2  16   0      701.35      716.82     80.52 o
   0  16   0     8348.22     8395.71    273.07 o
   2  16   0      616.84      622.67     67.29 o
   4  16   0     2399.87     2529.93    124.81 o
   6  16   0     2088.94     1965.62    168.18 o
   8  16   0     1534.43     1623.27    168.28 o
  10  16   0      885.36      514.05    419.26 o
  -9  17   0      634.62      559.68    138.59 o
  -7  17   0     1989.52     1886.98    114.52 o
  -5  17   0     1261.05     1260.64     93.66 o
  -3  17   0     3321.46     3235.03    133.88 o
  -1  17   0     3783.90     3674.98    139.51 o
   1  17   0     3690.27     3534.05    165.69 o
   3  17   0     3183.16     3207.14    135.97 o
   5  17   0     1351.66     1206.44    101.06 o
   7  17   0     1895.83     2072.95    126.17 o
   9  17   0      664.10      434.56    161.77 o
 -10  18   0      344.79      381.70    160.82 o
  -8  18   0     2209.45     2107.00    149.29 o
  -6  18   0     2621.40     2501.57    109.27 o
  -4  18   0     1161.10     1124.59     91.90 o
  -2  18   0     3813.88     3901.45    144.34 o
   0  18   0     3113.33     3437.54    136.49 o
   2  18   0     3935.38     4302.38    156.47 o
   4  18   0     1107.91     1132.07    157.79 o
   6  18   0     2471.81     2651.62    172.32 o
   8  18   0     2289.28     2057.52    373.54 o
  10  18   0      362.83      281.97    201.48 o
  -9  19   0      692.16      848.89    181.02 o
  -7  19   0     2420.02     2668.66    164.64 o
  -5  19   0     4734.16     4721.58    175.44 o
  -3  19   0     4036.13     4046.41    180.57 o
  -1  19   0     4386.97     4380.60    248.88 o
   1  19   0     4479.01     4661.01    165.99 o
   3  19   0     4152.50     4168.27    160.15 o
   5  19   0     4604.84     4712.13    228.05 o
   7  19   0     2494.63     2532.91    182.34 o
   9  19   0      725.52      730.90    132.94 o
  -8  20   0      846.47     1091.79    183.46 o
  -6  20   0     2111.76     2491.35    112.80 o
  -4  20   0     5634.28     5185.55    198.10 o
  -2  20   0     5652.11     5510.85    185.93 o
   0  20   0     6300.98     6057.81    198.09 o
   2  20   0     5668.64     5697.13    278.82 o
   4  20   0     5630.19     5301.30    189.93 o
   6  20   0     2184.14     2125.41    165.46 o
   8  20   0      874.14      967.42    135.98 o
  -7  21   0     1482.47     1476.90    137.70 o
  -5  21   0     2516.58     2365.90    128.42 o
  -3  21   0     5689.14     5714.57    194.34 o
  -1  21   0     6052.29     6192.99    238.13 o
   1  21   0     6086.88     6312.29    204.27 o
   3  21   0     5697.04     5417.14    192.40 o
   5  21   0     2526.81     2374.54    134.60 o
   7  21   0     1521.43     1869.34    232.90 o
  -8  22   0     1296.73     1367.97    210.10 o
  -6  22   0     2659.31     2666.15    133.65 o
  -4  22   0     3379.23     3568.47    154.46 o
  -2  22   0     3985.56     4044.28    202.65 o
   0  22   0     5842.98     6302.47    245.26 o
   2  22   0     3924.55     3811.69    156.67 o
   4  22   0     3382.95     3601.29    286.74 o
   6  22   0     2718.46     2792.36    199.20 o
   8  22   0     1275.28     1526.92    242.63 o
  -7  23   0     1102.01     1330.97    201.59 o
  -5  23   0     1982.32     2086.67    153.00 o
  -3  23   0     2627.22     2527.76    222.40 o
  -1  23   0     3787.17     3792.45    155.46 o
   1  23   0     3830.12     3938.30    192.67 o
   3  23   0     2546.32     2127.03    126.72 o
   5  23   0     2004.40     1821.32    127.59 o
   7  23   0     1123.72     1147.63    195.74 o
  -6  24   0      843.71      989.88    188.19 o
  -4  24   0     1081.09     1004.15    118.97 o
  -2  24   0      708.33      726.28    113.23 o
   0  24   0     1439.09     1390.81    172.28 o
   2  24   0      739.37      779.02     90.60 o
   4  24   0     1019.04     1161.55    109.94 o
   6  24   0      816.78      907.77    127.16 o
  -5  25   0      462.54      564.79    152.04 o
  -3  25   0      668.78      490.62    101.93 o
  -1  25   0      367.40      521.39     82.82 o
   1  25   0      347.64      318.88     98.13 o
   3  25   0      632.80      549.90    104.48 o
   5  25   0      431.69      518.48    111.71 o
  -6  26   0      948.89      804.13    180.54 o
  -4  26   0      343.70      396.48    148.69 o
  -2  26   0      964.56      879.46    116.17 o
   0  26   0      118.17      210.16     92.66 o
   2  26   0      968.05      809.68    111.65 o
   4  26   0      345.65      451.72    109.97 o
   6  26   0      900.57      895.46    215.68 o
  -5  27   0      969.05     1247.08    209.25 o
  -3  27   0      304.49      416.21    148.06 o
  -1  27   0     1342.18     1292.12    129.16 o
   1  27   0     1385.26     1545.16    142.47 o
   3  27   0      317.92      266.51    104.83 o
   5  27   0      971.96      931.56    218.02 o
  -4  28   0     1387.64     2015.80    233.70 o
  -2  28   0      416.69      429.39    165.87 o
   0  28   0     2033.48     1728.22    149.41 o
   2  28   0      473.78      536.78    113.05 o
   4  28   0     1378.52     1055.22    208.18 o
  -1  29   0     1247.02     1403.53    224.82 o
   1  29   0     1247.88     1031.88    209.46 o
 -12   0   1     1541.18     1525.06    198.56 o
 -10   0   1      699.28      830.84    261.29 o
  -8   0   1     4495.55     4701.26    204.70 o
  -6   0   1     1416.02     1308.10     95.97 o
  -4   0   1    40932.82    40827.51    872.86 o
  -2   0   1    50162.19    51081.40   1062.41 o
   2   0   1    18521.71    19937.98    372.62 o
   4   0   1     8964.50     8593.56    219.12 o
   6   0   1    14903.08    15299.65    472.03 o
   8   0   1    14875.39    13673.01    445.15 o
  10   0   1     1018.08     1174.31    145.66 o
  12   0   1      833.66      703.34    202.23 o
 -13   1   1      626.88      398.56    222.78 o
 -11   1   1     2422.36     2679.33    127.21 o
  -9   1   1     1502.21     1422.59     88.67 o
  -7   1   1     2849.38     2809.86    106.20 o
  -5   1   1    14631.34    14579.47    243.10 o
  -3   1   1     5206.67     5088.02     87.78 o
  -1   1   1    12767.17    13137.23    244.30 o
   1   1   1    21898.34    22373.58    289.07 o
   3   1   1    11225.95    11538.27    174.50 o
   5   1   1     6738.14     6436.96    143.07 o
   7   1   1     4840.79     4916.49    152.87 o
   9   1   1     1875.22     1791.99    135.21 o
  11   1   1      780.67      952.34    105.71 o
 -12   2   1      408.70      254.47     96.82 o
 -10   2   1     1111.56     1003.95     83.02 o
  -8   2   1      638.42      636.83     83.87 o
  -6   2   1     1226.11     1368.03     68.70 o
  -4   2   1     3241.14     3476.52     83.85 o
  -2   2   1    12755.69    13842.66    196.93 o
   0   2   1     4055.13     4389.70     86.00 o
   2   2   1      710.16      757.97     29.63 o
   4   2   1    13021.66    12779.86    234.65 o
   6   2   1     3357.98     3086.45    110.65 o
   8   2   1     4938.21     4995.02    231.13 o
  10   2   1     1760.57     1783.59    115.77 o
  12   2   1      827.78      678.76    152.30 o
 -11   3   1      137.03      154.17     77.42 o
  -9   3   1     1380.86     1288.09    159.17 o
  -7   3   1     3066.50     3020.48    109.87 o
  -5   3   1     9805.76    10276.10    265.87 o
  -3   3   1     9710.80     9971.67    151.73 o
  -1   3   1      378.55      349.02     21.61 o
   1   3   1     4709.85     4979.92     77.94 o
   3   3   1    20537.50    19870.24    286.16 o
   5   3   1     2077.75     1973.07     76.57 o
   7   3   1     4245.71     4397.54    147.50 o
   9   3   1     1650.00     1912.67    108.35 o
  11   3   1     1048.26     1051.27    103.44 o
 -12   4   1      209.89      223.50     99.95 o
 -10   4   1      255.98      292.06     64.75 o
  -8   4   1      102.24       75.96     54.54 o
  -6   4   1      266.03      252.78     50.21 o
  -4   4   1     1814.22     2098.88     57.99 o
  -2   4   1    10963.09    11457.63    167.95 o
   0   4   1    21272.03    21963.93    328.47 o
   2   4   1     9619.70     9769.04    147.86 o
   4   4   1     4236.08     4151.73    101.45 o
   6   4   1     3097.10     3130.07    113.98 o
   8   4   1     2862.05     2888.31    129.41 o
  10   4   1     1799.35     2068.02    121.32 o
  12   4   1      830.33     1079.13    165.01 o
 -11   5   1      616.60      550.03     86.38 o
  -9   5   1       59.27      -21.58     51.95 o
  -7   5   1      271.03      381.88     63.88 o
  -5   5   1      106.78      129.78     33.54 o
  -3   5   1     2039.79     1885.97     47.63 o
  -1   5   1    13000.30    13554.31    210.11 o
   1   5   1    36879.84    38729.57    532.73 o
   3   5   1     2734.47     2723.79     73.43 o
   5   5   1     3460.75     3465.87    100.24 o
   7   5   1     6159.28     6456.14    184.72 o
   9   5   1     1294.76     1368.44    108.54 o
  11   5   1     1266.70     1593.77    135.20 o
 -12   6   1      313.79      301.59    164.16 o
 -10   6   1      522.26      450.60     72.05 o
  -8   6   1      124.12      197.30     58.66 o
  -6   6   1      649.84      684.31     94.22 o
  -4   6   1      579.46      601.54     39.31 o
  -2   6   1    11192.17    11140.40    166.59 o
   0   6   1     5228.59     5541.43     97.11 o
   2   6   1     2331.62     2525.78     55.20 o
   4   6   1     5718.21     5607.70    144.81 o
   6   6   1     4240.63     4065.36    131.99 o
   8   6   1     2391.71     2292.65    115.01 o
  10   6   1      990.04     1347.49    107.11 o
  12   6   1     1165.14     1356.38    253.37 o
 -11   7   1      462.45      636.51    141.28 o
  -9   7   1     1039.39     1001.21     79.42 o
  -7   7   1      450.53      393.71     77.51 o
  -5   7   1     2822.28     2937.70     84.90 o
  -3   7   1     5016.55     4903.58    105.43 o
  -1   7   1     5993.70     6332.75    109.82 o
   1   7   1    34211.79    34713.05    520.67 o
   3   7   1     5010.73     5364.68    130.46 o
   5   7   1     2728.75     2653.60     99.53 o
   7   7   1     1514.46     1628.78     99.04 o
   9   7   1       73.87      184.58     94.27 o
  11   7   1      973.57      981.53    119.33 o
 -12   8   1      239.62      379.56    106.48 o
 -10   8   1      347.72      196.62     64.92 o
  -8   8   1     1174.54     1170.25    193.88 o
  -6   8   1      336.26      330.19     59.08 o
  -4   8   1     2759.85     2569.90     75.89 o
  -2   8   1     1843.69     1879.14     66.54 o
   0   8   1     2811.23     2992.97     64.53 o
   2   8   1    16211.80    16379.24    321.45 o
   4   8   1     2204.19     2203.37     74.94 o
   6   8   1     6969.16     7006.15    200.88 o
   8   8   1     2131.20     2025.21    124.55 o
  10   8   1     1377.31     1568.10    116.20 o
 -11   9   1      766.72     1134.20    148.54 o
  -9   9   1     1994.38     2063.30    119.85 o
  -7   9   1     2160.65     2190.16    113.67 o
  -5   9   1     4812.31     4636.50    148.19 o
  -3   9   1     4105.62     4027.43     95.11 o
  -1   9   1     2628.32     2557.27     78.97 o
   1   9   1    10925.42    11022.61    225.45 o
   3   9   1     9677.48     9736.46    190.36 o
   5   9   1     8525.26     7728.36    188.69 o
   7   9   1     4221.90     4344.31    150.94 o
   9   9   1     2445.53     2461.47    121.53 o
  11   9   1      885.18      836.30    144.57 o
 -12  10   1     1041.32      999.16    157.36 o
 -10  10   1     1789.52     1991.11    125.51 o
  -8  10   1     5169.54     5109.56    183.78 o
  -6  10   1     3473.78     3315.36    111.48 o
  -4  10   1     5986.52     5802.48    145.53 o
  -2  10   1     8124.22     8168.80    178.85 o
   0  10   1    32581.20    33197.57    620.74 o
   2  10   1     9766.88    10002.26    213.86 o
   4  10   1    10903.83    10624.27    235.48 o
   6  10   1     2457.91     2340.04    105.35 o
   8  10   1     5173.03     5053.12    169.37 o
  10  10   1     1049.37     1311.94    119.71 o
 -11  11   1     1238.23     1144.58    156.11 o
  -9  11   1     2139.80     2129.37    123.96 o
  -7  11   1     4812.89     4697.71    198.18 o
  -5  11   1     5809.03     5882.55    179.93 o
  -3  11   1     7220.81     6976.62    146.94 o
  -1  11   1     3195.97     3037.48     95.04 o
   1  11   1     8935.06     8573.59    188.75 o
   3  11   1     5787.53     5726.74    166.39 o
   5  11   1     4053.17     3960.92    132.27 o
   7  11   1     2860.86     2728.60    121.04 o
   9  11   1     1980.31     2188.94    118.18 o
  11  11   1      876.90     1058.29    207.33 o
 -10  12   1     1197.54     1141.14    108.60 o
  -8  12   1     2192.17     2049.83    116.16 o
  -6  12   1      904.67     1100.18    116.32 o
  -4  12   1     5365.55     5258.75    160.69 o
  -2  12   1     7101.05     7014.64    163.72 o
   0  12   1     2021.32     1771.23     90.54 o
   2  12   1     3249.30     2975.77    109.63 o
   4  12   1     6089.20     6327.99    191.49 o
   6  12   1     3198.20     2898.44    119.56 o
   8  12   1     3030.07     3536.54    149.64 o
  10  12   1     1023.17     1156.37    122.25 o
 -11  13   1      702.65      671.39    122.12 o
  -9  13   1      208.85      208.86     73.52 o
  -7  13   1     1431.86     1532.23    102.03 o
  -5  13   1      941.85      970.98     84.34 o
  -3  13   1     1058.57     1092.47     78.56 o
  -1  13   1     3088.46     2760.51    104.51 o
   1  13   1     6480.26     6343.64    177.63 o
   3  13   1     7703.79     7834.71    217.91 o
   5  13   1     1827.36     1780.89    107.26 o
   7  13   1     2185.00     2260.33    142.54 o
   9  13   1      729.68     1095.49    101.98 o
  11  13   1      816.93      664.10    209.19 o
 -10  14   1      366.39      329.94    100.82 o
  -8  14   1      577.69      825.49     85.70 o
  -6  14   1     1887.20     1889.60     93.93 o
  -4  14   1     2036.47     2044.06    112.29 o
  -2  14   1     1078.20     1133.26     71.53 o
   0  14   1     1597.00     1665.28     84.54 o
   2  14   1     2204.95     2399.76    106.63 o
   4  14   1     2526.66     2782.31    129.90 o
   6  14   1      627.27      601.53     89.69 o
   8  14   1     2171.58     2194.04    120.99 o
  10  14   1      991.21     1026.40    147.44 o
 -11  15   1       74.91      123.81    153.82 o
  -9  15   1      109.48       20.87     72.54 o
  -7  15   1      654.02      681.69     68.60 o
  -5  15   1      870.53      798.66     78.46 o
  -3  15   1      477.66      461.59     59.02 o
  -1  15   1      298.11      247.45     58.48 o
   1  15   1     1070.14     1225.74     79.95 o
   3  15   1     1187.90     1208.58    127.26 o
   5  15   1      692.17      736.56     88.65 o
   7  15   1     2771.87     2929.49    147.33 o
   9  15   1     1080.63     1240.10    122.48 o
 -10  16   1       78.27       26.78     87.63 o
  -8  16   1      539.44      433.36     80.73 o
  -6  16   1     1576.31     1503.66     99.92 o
  -4  16   1      204.74      206.28     58.66 o
  -2  16   1     3543.64     3528.28    133.48 o
   0  16   1     1233.76     1388.88     84.19 o
   2  16   1     1784.73     1874.03    122.98 o
   4  16   1      641.37      585.26     80.85 o
   6  16   1     2077.51     2364.71    210.86 o
   8  16   1     1016.12     1065.27    112.02 o
  10  16   1      836.32      893.05    141.70 o
  -9  17   1      164.53      114.52     87.60 o
  -7  17   1      210.11      216.78     58.79 o
  -5  17   1     1283.44     1166.21     89.88 o
  -3  17   1     1941.94     1980.32    103.62 o
  -1  17   1      935.85      883.87    109.84 o
   1  17   1      743.82      633.31     72.98 o
   3  17   1     1632.21     1662.21    124.80 o
   5  17   1     1403.00     1336.31    102.71 o
   7  17   1     1298.39     1564.22    121.01 o
   9  17   1     1275.51     1478.31    131.79 o
 -10  18   1      319.24      228.87    106.69 o
  -8  18   1      280.83      201.76     70.19 o
  -6  18   1      287.25      294.18     66.75 o
  -4  18   1     1242.83     1443.75    103.55 o
  -2  18   1     1692.79     1691.29     99.83 o
   0  18   1     1766.16     1575.45     97.58 o
   2  18   1      370.28      400.99     88.43 o
   4  18   1     2730.09     2744.67    138.13 o
   6  18   1     2321.03     2362.72    169.24 o
   8  18   1     1700.77     1924.55    172.50 o
  -9  19   1      686.58      779.39    122.13 o
  -7  19   1      543.13      718.84     74.81 o
  -5  19   1     1065.95     1035.22     88.66 o
  -3  19   1     3375.61     3009.91    136.81 o
  -1  19   1     1869.54     2009.08    107.72 o
   1  19   1     3651.25     3734.60    148.03 o
   3  19   1     3767.90     3463.90    149.16 o
   5  19   1     2531.92     2445.29    168.09 o
   7  19   1     2040.92     2460.28    434.92 o
   9  19   1      999.06      880.68    218.87 o
  -8  20   1     1068.59     1289.54    132.40 o
  -6  20   1      847.55      879.98     91.18 o
  -4  20   1     5633.28     5814.99    197.09 o
  -2  20   1     2536.76     2242.01    118.05 o
   0  20   1     4066.46     3721.59    182.85 o
   2  20   1     4872.36     5002.67    222.10 o
   4  20   1     3141.10     3288.93    191.63 o
   6  20   1     2015.61     2207.04    170.54 o
   8  20   1     1018.51      898.58    139.47 o
  -9  21   1      564.53      732.99    119.98 o
  -7  21   1     1417.60     1479.07    109.42 o
  -5  21   1     1888.43     1783.55    115.14 o
  -3  21   1     1649.84     1520.52    101.99 o
  -1  21   1     3566.81     3370.94    143.05 o
   1  21   1     5363.57     5231.87    185.40 o
   3  21   1     1948.26     1850.65    116.63 o
   5  21   1     3003.25     3110.68    196.21 o
   7  21   1     1181.40     1171.11    148.92 o
  -8  22   1      904.46      962.36    241.28 o
  -6  22   1     1524.96     1714.40    117.98 o
  -4  22   1     1364.47     1565.28    107.35 o
  -2  22   1      885.19      864.47     86.29 o
   0  22   1     3357.60     3219.29    143.23 o
   2  22   1     3820.19     3769.30    169.14 o
   4  22   1     1978.58     1941.26    127.07 o
   6  22   1     1149.48      851.76    131.17 o
   8  22   1     1381.91     1100.30    220.68 o
  -7  23   1      682.70      647.04     92.03 o
  -5  23   1     1334.66     1266.32    124.23 o
  -3  23   1     1115.96     1014.33     93.30 o
  -1  23   1      294.70      133.52     66.38 o
   1  23   1     2491.86     2269.90    211.00 o
   3  23   1     1253.12     1261.61    105.71 o
   5  23   1     1080.06     1142.84    110.80 o
   7  23   1     1299.35     1527.40    233.33 o
  -6  24   1      114.35      105.43    141.46 o
  -4  24   1      528.56      526.98     94.01 o
  -2  24   1      295.79      349.56     75.55 o
   0  24   1      367.74      313.95     78.69 o
   2  24   1      455.60      303.99     82.15 o
   4  24   1      499.45      611.90    100.77 o
   6  24   1     1001.52      938.00    132.94 o
  -5  25   1       39.04      -24.33     81.03 o
  -3  25   1      196.00       97.76     64.29 o
  -1  25   1      285.67      289.39     77.21 o
   1  25   1       63.76       93.32     72.72 o
   3  25   1      869.29     1010.90    104.80 o
   5  25   1      501.84      531.56    118.30 o
  -6  26   1      219.54      202.14    103.91 o
  -4  26   1        3.57      -46.22     84.24 o
  -2  26   1      337.58      269.93     78.33 o
   0  26   1      213.70      202.63     79.21 o
   2  26   1      309.76      302.12     79.38 o
   4  26   1      640.84      474.33    120.39 o
  -5  27   1      180.42      224.99    118.98 o
  -3  27   1      109.53      205.97     92.14 o
  -1  27   1      522.27      518.82     86.16 o
   1  27   1      575.86      650.85     92.54 o
   3  27   1      824.36      707.05    123.62 o
  -4  28   1      235.14      375.27    168.05 o
  -2  28   1      215.52      271.44     93.44 o
   0  28   1      853.37      996.34    129.76 o
   2  28   1     1190.92     1291.30    474.47 o
  -1  29   1      756.48      780.97    124.05 o
   1  29   1      996.84      829.96    127.51 o
 -12   0   2     1377.62     1400.50    192.23 o
 -10   0   2     2618.95     2424.45    165.41 o
  -8   0   2     5695.01     5736.95    250.61 o
  -6   0   2     3667.84     3397.42    124.21 o
  -4   0   2      934.12     1025.47     69.00 o
  -2   0   2     8311.88     8497.27    389.02 o
   2   0   2     3928.55     3902.63     90.78 o
   4   0   2     6830.21     6851.77    188.28 o
   6   0   2     2904.28     2709.48    158.66 o
   8   0   2      104.32       89.24    102.12 o
  10   0   2      452.36      475.62    138.43 o
 -13   1   2      557.61      654.94    189.68 o
 -11   1   2     1357.48     1372.53     98.85 o
  -9   1   2      931.87      894.15     78.35 o
  -7   1   2     3454.13     3329.37    114.27 o
  -5   1   2     3267.88     3440.05     89.15 o
  -3   1   2    10139.26    10404.58    165.35 o
   1   1   2    19513.90    20917.38    481.08 o
   3   1   2     6143.57     6219.36     98.56 o
   5   1   2     3523.37     3536.21    102.86 o
   7   1   2     2726.16     2762.59    120.87 o
   9   1   2      748.78      787.50     90.32 o
  11   1   2      532.02      538.72     96.77 o
 -12   2   2      387.44      537.33    108.42 o
 -10   2   2      858.45      766.22     78.31 o
  -8   2   2     1087.11     1051.72     77.58 o
  -6   2   2      633.73      636.94     61.20 o
  -4   2   2     2939.89     3260.38     66.59 o
  -2   2   2     3573.04     3046.90     61.60 o
   0   2   2       21.89       43.92     12.70 o
   2   2   2     2458.31     2459.08     50.33 o
   4   2   2     4146.44     4384.43    106.70 o
   6   2   2     3332.95     3184.68    105.24 o
   8   2   2     1593.62     1775.31    110.16 o
  10   2   2      604.42      787.10    159.14 o
 -13   3   2      182.08      229.88    105.62 o
 -11   3   2      168.06      189.48     69.80 o
  -9   3   2     1582.97     1613.52     93.07 o
  -7   3   2     4334.95     4628.45    155.11 o
  -5   3   2      173.70      232.15     31.14 o
  -3   3   2       57.43       88.18     19.61 o
  -1   3   2    27524.39    29232.71    742.63 o
   1   3   2    29471.74    28970.04    399.59 o
   3   3   2     4349.48     4512.02     90.87 o
   5   3   2      778.63      764.45     54.69 o
   7   3   2     1495.08     1526.59     97.26 o
   9   3   2     1709.35     1811.94    145.71 o
  11   3   2      448.61      505.78     98.43 o
 -12   4   2      161.48      153.60     95.64 o
 -10   4   2      375.55      398.92     68.33 o
  -8   4   2      288.07      307.28     59.46 o
  -6   4   2     2005.95     2159.21     80.57 o
  -4   4   2     1255.69     1185.31     64.67 o
  -2   4   2     3964.84     4124.18     74.37 o
   0   4   2    32554.19    33915.23    539.58 o
   2   4   2     1823.13     1723.21     43.46 o
   4   4   2      559.11      524.07     44.67 o
   6   4   2      126.39       93.98     57.91 o
   8   4   2     3265.51     3210.13    138.15 o
  10   4   2      721.05      882.33    110.04 o
 -13   5   2       60.77      -54.13     99.79 o
 -11   5   2      158.00       42.03     62.72 o
  -9   5   2      253.16      160.57     61.51 o
  -7   5   2      190.54      173.72     54.71 o
  -5   5   2     2552.47     2589.45     77.35 o
  -3   5   2     3223.40     3489.57     66.44 o
  -1   5   2     5870.24     6029.93    100.50 o
   1   5   2     4074.58     3984.48     69.03 o
   3   5   2     1616.32     1748.52     61.97 o
   5   5   2      221.43      185.21     43.06 o
   7   5   2     1514.90     1433.76    116.00 o
   9   5   2      956.25      922.28     93.16 o
  11   5   2      265.80      171.66     86.84 o
 -12   6   2      162.71       57.62     94.02 o
 -10   6   2      676.02      738.60     76.74 o
  -8   6   2      121.11       96.47     64.03 o
  -6   6   2       10.84      -34.67     38.61 o
  -4   6   2     3041.83     3156.13     81.90 o
  -2   6   2     9571.51     9155.62    149.67 o
   0   6   2    14569.17    14697.38    227.45 o
   2   6   2      671.99      774.75     28.73 o
   4   6   2     1872.30     1825.83     75.22 o
   6   6   2      644.94      555.97     77.52 o
   8   6   2      114.90      155.87     71.01 o
  10   6   2      495.42      545.61     89.84 o
 -11   7   2      138.98       58.48     62.43 o
  -9   7   2      185.98      118.42     65.74 o
  -7   7   2      217.17      302.58     62.82 o
  -5   7   2     3719.32     4079.27    103.24 o
  -3   7   2      771.03      741.36     37.18 o
  -1   7   2     7214.66     7320.04    123.26 o
   1   7   2     1152.86     1322.91     38.43 o
   3   7   2      248.00      235.96     36.98 o
   5   7   2     1650.55     1909.70     77.96 o
   7   7   2     1603.57     1462.55    104.11 o
   9   7   2      788.41      767.21     92.16 o
  11   7   2      364.16      194.74    105.06 o
 -12   8   2      220.59      303.77    107.33 o
 -10   8   2     1075.63      957.87     86.06 o
  -8   8   2      141.85      150.96     65.18 o
  -6   8   2      591.64      492.58     53.16 o
  -4   8   2       62.15       30.88     28.95 o
  -2   8   2     2150.29     1989.19     56.95 o
   0   8   2     1673.16     1686.85     46.52 o
   2   8   2     6062.47     6356.16    131.59 o
   4   8   2     7215.63     7666.66    163.70 o
   6   8   2      728.36      735.14     80.98 o
   8   8   2     2076.01     2021.40    130.74 o
  10   8   2      395.68      495.01     89.93 o
 -11   9   2     1239.24     1255.98    150.97 o
  -9   9   2     1762.52     1943.79    127.61 o
  -7   9   2     1090.58     1088.07     89.17 o
  -5   9   2      837.61      788.33     49.79 o
  -3   9   2     2643.09     2778.89     75.70 o
  -1   9   2     6240.35     6662.82    130.56 o
   1   9   2     5233.90     5469.43    128.65 o
   3   9   2     2922.69     2734.29     82.14 o
   5   9   2     1181.25     1173.06     75.85 o
   7   9   2      932.54     1011.90    103.09 o
   9   9   2     1849.73     2128.91    122.05 o
  11   9   2      555.23      693.74    127.44 o
 -12  10   2      851.89      806.01    122.34 o
 -10  10   2     1617.86     1719.66    122.49 o
  -8  10   2     2438.35     2448.72    131.14 o
  -6  10   2     1832.48     1878.78     98.22 o
  -4  10   2    12115.32    12189.01    230.93 o
  -2  10   2     8481.59     8282.80    180.81 o
   0  10   2     3127.93     3263.04     90.98 o
   2  10   2      402.03      406.03     41.90 o
   4  10   2     2839.33     2856.83    104.41 o
   6  10   2     2797.32     2763.98    120.77 o
   8  10   2     1752.69     1899.82    108.99 o
  10  10   2      742.29     1026.53    137.36 o
 -11  11   2     1158.83     1418.89    123.81 o
  -9  11   2     1027.85     1232.84    134.33 o
  -7  11   2     3580.79     3923.47    132.03 o
  -5  11   2     1320.74     1186.35     90.56 o
  -3  11   2     5996.93     6346.90    201.71 o
  -1  11   2     4337.65     4185.15    110.53 o
   1  11   2     2685.77     2671.58     84.55 o
   3  11   2     2346.62     2237.55     79.77 o
   5  11   2     2097.48     2067.90     98.51 o
   7  11   2      449.07      520.59     75.17 o
   9  11   2     1120.31     1132.36     98.27 o
 -12  12   2      873.24      671.25    157.01 o
 -10  12   2      597.34      792.76     95.09 o
  -8  12   2     1969.75     2196.20    118.86 o
  -6  12   2     1281.58     1309.82    117.88 o
  -4  12   2      357.81      348.44     46.52 o
  -2  12   2     3831.04     3773.46    106.17 o
   0  12   2      182.42      255.57     37.19 o
   2  12   2     5442.65     5652.92    144.60 o
   4  12   2     1877.67     1549.70     83.70 o
   6  12   2      983.85      849.01     83.18 o
   8  12   2      957.31     1073.41     94.69 o
  10  12   2      783.07      925.73    104.55 o
 -11  13   2      274.59      268.66    100.05 o
  -9  13   2      966.51     1018.67    100.59 o
  -7  13   2      452.33      487.88     65.10 o
  -5  13   2     1199.56     1246.26     98.15 o
  -3  13   2     1610.81     1729.18     87.00 o
  -1  13   2     1198.33     1318.80     62.64 o
   1  13   2     2356.83     2342.77     85.56 o
   3  13   2      791.07      732.67     74.82 o
   5  13   2     1138.95     1168.12     88.30 o
   7  13   2      683.93      714.47     82.33 o
   9  13   2      424.76      463.05     85.23 o
 -10  14   2      371.42      306.16     84.14 o
  -8  14   2      331.89      293.65     69.09 o
  -6  14   2      684.79      709.90     77.04 o
  -4  14   2      289.50      307.60     56.79 o
  -2  14   2      408.41      424.55     60.58 o
   0  14   2      254.18      245.15     49.06 o
   2  14   2     1147.35     1079.25    105.36 o
   4  14   2      372.49      378.84     73.74 o
   6  14   2      101.98       90.68     62.78 o
   8  14   2      415.66      410.99     78.45 o
  10  14   2      318.00      251.57    101.42 o
 -11  15   2       15.47        1.26    128.63 o
  -9  15   2      109.56      145.73     73.41 o
  -7  15   2      239.63      143.50     64.01 o
  -5  15   2     1225.87     1004.32     92.27 o
  -3  15   2      908.17     1002.05     74.84 o
  -1  15   2      246.60      224.05     50.79 o
   1  15   2      574.34      552.34     86.32 o
   3  15   2      787.23      867.87     82.35 o
   5  15   2      166.31       97.25     73.57 o
   7  15   2      689.61      602.43     81.00 o
   9  15   2      239.13      316.16     86.92 o
 -10  16   2       36.30       42.29     73.65 o
  -8  16   2      151.41       83.36     56.33 o
  -6  16   2      635.50      758.78    141.02 o
  -4  16   2     1134.69     1082.02     92.46 o
  -2  16   2      373.99      316.37     58.21 o
   0  16   2       12.31       16.65     49.63 o
   2  16   2      132.08       74.84     58.26 o
   4  16   2      412.61      465.75    122.92 o
   6  16   2      843.94      719.38     92.27 o
   8  16   2      382.71      217.94     77.73 o
  -9  17   2       34.19       45.62     71.18 o
  -7  17   2      841.14      660.31     82.76 o
  -5  17   2     1875.25     1841.02    107.62 o
  -3  17   2       73.86       92.10     54.69 o
  -1  17   2      223.49      222.26     57.86 o
   1  17   2       71.53       95.28     56.95 o
   3  17   2      242.32      193.04     66.73 o
   5  17   2      294.25      266.70     75.05 o
   7  17   2      331.04      399.41     89.90 o
   9  17   2      168.92      249.72     99.79 o
 -10  18   2      383.42      478.03    115.91 o
  -8  18   2      333.70      333.94     71.76 o
  -6  18   2      129.29       94.22     63.63 o
  -4  18   2     1008.50      989.41     86.19 o
  -2  18   2      398.70      349.61     65.18 o
   0  18   2      122.25       68.23     55.69 o
   2  18   2       81.17      144.58     66.57 o
   4  18   2      765.27      692.24     84.17 o
   6  18   2      214.51      214.35     84.70 o
   8  18   2      510.14      486.82    151.50 o
  -9  19   2      799.57     1015.70    108.61 o
  -7  19   2      658.10      707.08     91.67 o
  -5  19   2      876.82      895.20     86.34 o
  -3  19   2     2199.82     2196.61    125.66 o
  -1  19   2      409.17      279.44     64.74 o
   1  19   2      189.48      108.86     65.97 o
   3  19   2     1506.57     1561.95    134.87 o
   5  19   2     2467.69     2385.04    169.80 o
   7  19   2      217.89      265.11     89.90 o
  -8  20   2      762.24      836.57     84.14 o
  -6  20   2     1540.58     1722.42    112.38 o
  -4  20   2     1381.26     1247.26     93.99 o
  -2  20   2     1684.92     1675.32    104.28 o
   0  20   2     2263.07     2246.58    118.23 o
   2  20   2     1233.65     1100.40    168.16 o
   4  20   2     5190.06     4991.04    235.74 o
   6  20   2      148.79      178.62     84.57 o
   8  20   2      813.47      857.18    127.66 o
  -9  21   2      952.48     1063.89    221.42 o
  -7  21   2      566.40      610.22     87.60 o
  -5  21   2     1654.33     1812.45    122.24 o
  -3  21   2      424.84      516.83     73.65 o
  -1  21   2     1602.21     1459.66     99.76 o
   1  21   2     2952.79     2885.55    161.97 o
   3  21   2     1339.69     1166.60     99.40 o
   5  21   2      475.85      369.66     87.72 o
   7  21   2     1128.40     1052.14    285.57 o
  -8  22   2      759.77      739.65     96.56 o
  -6  22   2      382.11      381.84    117.08 o
  -4  22   2     1022.63      871.32     91.64 o
  -2  22   2      378.01      307.51     70.04 o
   0  22   2     2330.70     2167.07    141.83 o
   2  22   2     1011.78     1017.45     98.43 o
   4  22   2      348.54      394.48    174.19 o
   6  22   2     1058.10      893.71    121.41 o
  -7  23   2      660.15      757.53    102.60 o
  -5  23   2      130.01       71.79     65.18 o
  -3  23   2      496.09      373.13     79.21 o
  -1  23   2      531.72      543.79     80.65 o
   1  23   2      543.63      384.54     77.46 o
   3  23   2      327.78      273.06    125.83 o
   5  23   2      282.11      210.10     85.63 o
   7  23   2      117.48       82.03    170.01 o
  -6  24   2      176.56      185.38    100.60 o
  -4  24   2       52.98       91.49     66.37 o
  -2  24   2      664.09      676.22     93.59 o
   0  24   2       62.96       34.03     66.01 o
   2  24   2      208.11      271.44     79.92 o
   4  24   2      104.21      -71.86     71.86 o
   6  24   2       11.28      147.79     89.35 o
  -7  25   2       13.15      -90.11    138.54 o
  -5  25   2       18.31       83.03    159.51 o
  -3  25   2       52.96      114.61     71.87 o
  -1  25   2       73.10      -17.01     66.24 o
   1  25   2      112.75      259.15     79.09 o
   3  25   2      116.40       87.53     98.81 o
   5  25   2      110.96       89.23     83.02 o
  -6  26   2        2.16      -88.47     88.47 o
  -4  26   2       28.23       14.26     68.34 o
  -2  26   2       65.79      -18.25     66.71 o
   0  26   2       61.22       68.24     80.50 o
   2  26   2      113.26      200.56     96.25 o
   4  26   2      149.55      415.46     97.35 o
  -5  27   2       16.92       58.52     94.35 o
  -3  27   2      175.85      217.02     78.71 o
  -1  27   2       82.89      106.48     71.68 o
   1  27   2       55.77      125.93     77.99 o
   3  27   2       74.67      200.80     83.52 o
  -4  28   2      167.73      378.20    163.69 o
  -2  28   2      184.83      274.60    123.32 o
   0  28   2       71.16      120.47     76.32 o
   2  28   2      142.55      156.45    133.89 o
  -1  29   2      105.61      183.52    156.08 o
 -12   0   3      916.03      809.18    127.77 o
 -10   0   3     4719.65     4294.78    348.27 o
  -8   0   3     6559.38     6446.90    248.01 o
  -6   0   3    16213.88    15623.10    370.05 o
  -4   0   3    15176.35    14897.25    329.12 o
  -2   0   3     7066.94     6504.55    251.51 o
   2   0   3     1482.91     1472.10     49.49 o
   4   0   3      898.97      865.22     67.90 o
   6   0   3     7086.06     6991.89    263.88 o
   8   0   3     1506.04     1420.10    137.53 o
  10   0   3      440.55      638.83    132.17 o
 -13   1   3     1091.91     1168.66    142.64 o
 -11   1   3     1573.89     1283.83     97.48 o
  -9   1   3     3223.42     3019.73    123.49 o
  -7   1   3     4289.09     4175.73    106.37 o
  -5   1   3     5594.60     5194.02    102.85 o
  -3   1   3     5822.56     5567.50     90.92 o
   1   1   3    18250.47    18483.06    345.09 o
   3   1   3     3758.05     3810.94     70.70 o
   5   1   3     3056.22     3029.51    101.07 o
   7   1   3     1082.51     1126.02     93.79 o
   9   1   3     1967.69     1999.03    225.33 o
  11   1   3      832.87     1090.71    115.79 o
 -12   2   3     1539.49     1383.19    105.21 o
 -10   2   3     1989.39     1994.52    105.90 o
  -8   2   3     3374.67     3199.04    121.77 o
  -6   2   3     2249.14     2152.11     90.77 o
  -4   2   3    10500.31    10916.03    164.27 o
  -2   2   3     7621.89     7055.20    277.13 o
   0   2   3    14402.12    15088.80    397.41 o
   2   2   3     7192.14     7184.62    105.59 o
   4   2   3     1694.58     1618.32    106.61 o
   6   2   3     1101.85     1060.25     74.27 o
   8   2   3      607.61      625.20     85.97 o
  10   2   3      787.97      969.53    107.75 o
 -13   3   3      403.37      398.80    118.00 o
 -11   3   3      907.84      867.58     87.75 o
  -9   3   3     2441.50     2423.29    123.30 o
  -7   3   3     1250.43     1063.20     62.85 o
  -5   3   3     3550.70     3533.61     88.62 o
  -3   3   3    16210.82    16399.73    249.41 o
  -1   3   3    20565.18    21065.67    549.28 o
   1   3   3     1178.89     1261.41     35.48 o
   3   3   3     2783.56     3093.58     81.86 o
   5   3   3     1845.40     2017.14     89.60 o
   7   3   3     1945.42     1918.38    108.48 o
   9   3   3      569.01      769.85    108.33 o
  11   3   3      333.47      363.21     99.54 o
 -12   4   3      605.68      687.19     88.92 o
 -10   4   3     1406.30     1386.15     92.04 o
  -8   4   3      783.72      757.48     80.08 o
  -6   4   3     4777.15     4759.17    104.74 o
  -4   4   3     3493.67     3514.80     68.38 o
  -2   4   3     3836.20     4179.61    120.84 o
   0   4   3     3879.22     3745.62     75.57 o
   2   4   3     1949.42     2308.86     51.17 o
   4   4   3     2965.24     3190.41     91.51 o
   6   4   3      275.50      243.06     68.26 o
   8   4   3      488.32      654.75     85.51 o
  10   4   3      399.93      435.40     91.62 o
 -13   5   3      533.32      593.03    123.96 o
 -11   5   3      249.99      331.04     70.88 o
  -9   5   3       87.72      106.77     67.24 o
  -7   5   3      632.01      640.41     50.03 o
  -5   5   3      238.59      302.61     38.05 o
  -3   5   3     1253.46     1289.73     36.21 o
  -1   5   3      908.91      889.97     45.83 o
   1   5   3     1576.93     1633.06     38.57 o
   3   5   3     1438.86     1617.35     71.72 o
   5   5   3      767.15      736.27     59.68 o
   7   5   3      835.03     1033.59    129.98 o
   9   5   3       56.74       39.44     97.52 o
  11   5   3      362.22      473.91    100.27 o
 -12   6   3      183.52      160.97     71.70 o
 -10   6   3      651.39      758.24     79.00 o
  -8   6   3      788.34      791.06    104.21 o
  -6   6   3     4097.41     3964.16    106.54 o
  -4   6   3      739.33     1053.49     46.09 o
  -2   6   3     9151.98     9228.34    184.32 o
   0   6   3     2405.60     2616.89     49.85 o
   2   6   3     1170.11     1183.19     42.57 o
   4   6   3       29.30        7.78     36.09 o
   6   6   3      434.72      410.56     72.12 o
   8   6   3      467.43      484.20     82.00 o
  10   6   3       47.51       94.21     80.59 o
 -13   7   3      575.70      472.88    128.76 o
 -11   7   3      531.42      437.24     78.18 o
  -9   7   3     2224.65     2144.86    120.62 o
  -7   7   3     1428.58     1362.22     69.55 o
  -5   7   3     3985.25     3842.01     99.91 o
  -3   7   3      640.14      849.40     38.07 o
  -1   7   3     1021.43     1000.64     33.76 o
   1   7   3     2463.57     2275.60     47.68 o
   3   7   3     6418.88     6834.03    144.81 o
   5   7   3      309.18      256.16     53.12 o
   7   7   3      648.60      692.67     80.34 o
   9   7   3      119.97      155.32     77.33 o
 -12   8   3      807.30      459.97     86.83 o
 -10   8   3     1076.32     1168.03    101.46 o
  -8   8   3     3591.71     3333.87    147.12 o
  -6   8   3     2909.65     3082.35     95.46 o
  -4   8   3     7669.42     7511.18    151.93 o
  -2   8   3     1017.86      986.92     35.89 o
   0   8   3     6750.81     6971.63    121.13 o
   2   8   3     8375.20     8478.78    166.25 o
   4   8   3     1161.88     1239.86     75.94 o
   6   8   3     1785.31     1657.58    128.37 o
   8   8   3      601.01      723.09     86.92 o
  10   8   3      132.43      122.73    105.52 o
 -11   9   3     1117.96     1313.24    101.72 o
  -9   9   3     2912.28     3066.28    147.13 o
  -7   9   3     4818.88     4894.97    169.17 o
  -5   9   3     4488.75     4484.63    112.50 o
  -3   9   3    17426.64    18024.05    353.37 o
  -1   9   3     5759.73     5437.76    111.03 o
   1   9   3     2160.77     2234.60     73.42 o
   3   9   3     1693.27     1566.85     64.83 o
   5   9   3     3868.15     3880.94    119.31 o
   7   9   3     1563.89     1598.74    111.29 o
   9   9   3      674.27      513.74     90.28 o
 -12  10   3     1341.94     1337.36    125.13 o
 -10  10   3     1737.45     1784.71    119.95 o
  -8  10   3     4513.26     4711.86    150.60 o
  -6  10   3    10632.03    10132.61    234.62 o
  -4  10   3     7675.96     8231.12    167.77 o
  -2  10   3     7955.59     8492.84    184.80 o
   0  10   3     6816.76     6623.29    150.97 o
   2  10   3     2536.48     2284.38     74.75 o
   4  10   3     4737.86     4821.82    127.13 o
   6  10   3      895.20      643.85     80.72 o
   8  10   3      244.58      221.27     79.10 o
  10  10   3      340.23      451.83    131.08 o
 -11  11   3     1070.62     1194.99    115.93 o
  -9  11   3     1102.21     1284.75    103.78 o
  -7  11   3     3215.85     2937.96    135.31 o
  -5  11   3     7291.82     7320.72    161.51 o
  -3  11   3     6244.28     6368.96    152.63 o
  -1  11   3     2039.79     2001.69     72.02 o
   1  11   3     3057.14     3208.43     96.23 o
   3  11   3     1755.24     1725.22     73.15 o
   5  11   3     1042.25     1120.36     83.85 o
   7  11   3     1514.86     1599.39    101.95 o
   9  11   3     1057.35     1001.28    101.24 o
 -12  12   3      434.63      360.08    116.94 o
 -10  12   3     2119.52     2508.20    153.73 o
  -8  12   3     1097.17     1156.88     82.42 o
  -6  12   3     3015.17     2975.32    113.99 o
  -4  12   3     4659.02     4767.33    119.35 o
  -2  12   3     2899.67     2859.56    129.03 o
   0  12   3     5387.36     5342.89    135.29 o
   2  12   3      282.73      268.70     46.10 o
   4  12   3     1861.38     1813.76     89.97 o
   6  12   3     2218.35     2326.87    112.39 o
   8  12   3      502.47      383.61     81.22 o
  10  12   3      803.73      738.58    105.93 o
 -11  13   3      629.71      723.98    100.64 o
  -9  13   3     2840.25     2612.00    138.45 o
  -7  13   3     4466.06     4365.35    183.41 o
  -5  13   3      990.36     1000.94     68.22 o
  -3  13   3     2184.93     2257.46     87.94 o
  -1  13   3     3297.93     3443.67    103.61 o
   1  13   3     2010.72     1972.56     93.50 o
   3  13   3      378.84      499.86     73.06 o
   5  13   3     1676.61     1669.74     96.55 o
   7  13   3      198.69      311.90     72.64 o
   9  13   3      265.31      273.29     89.19 o
 -10  14   3      522.55      362.52    114.10 o
  -8  14   3     1675.00     1681.01     97.80 o
  -6  14   3     1149.60     1117.85     90.16 o
  -4  14   3     1152.29     1297.98     72.12 o
  -2  14   3     2046.02     1958.63     83.22 o
   0  14   3      761.60      746.27     57.07 o
   2  14   3     1335.82     1465.97     78.75 o
   4  14   3        9.82      -22.97     66.10 o
   6  14   3      353.56      307.31     69.08 o
   8  14   3      168.35        7.20     72.60 o
 -11  15   3      210.38      125.60     86.31 o
  -9  15   3      526.34      358.84     69.66 o
  -7  15   3     1071.55     1043.33     91.34 o
  -5  15   3      520.55      520.60     69.18 o
  -3  15   3      428.83      465.42     61.48 o
  -1  15   3      427.80      403.77     49.38 o
   1  15   3     1163.27     1098.76     68.43 o
   3  15   3     1196.32     1169.19     95.05 o
   5  15   3      940.34      903.43     90.34 o
   7  15   3      230.74      102.43     72.29 o
   9  15   3      173.84      234.88     84.25 o
 -10  16   3      485.20      505.63     93.55 o
  -8  16   3       68.33       79.71     66.38 o
  -6  16   3      654.70      816.00     81.60 o
  -4  16   3       23.00      -29.52     55.03 o
  -2  16   3       29.45       18.44     50.69 o
   0  16   3      489.88      337.11     60.97 o
   2  16   3      456.35      420.12     99.45 o
   4  16   3      667.99      749.37    108.23 o
   6  16   3       25.71       40.79     74.84 o
   8  16   3       62.15      157.40     87.59 o
  -9  17   3      337.56      271.74     68.60 o
  -7  17   3      294.69      196.58     69.10 o
  -5  17   3     2664.94     2624.98    125.59 o
  -3  17   3      590.65      441.12     68.65 o
  -1  17   3      700.74      658.78     82.67 o
   1  17   3      593.07      646.08     75.56 o
   3  17   3      426.55      513.28     93.46 o
   5  17   3      219.89      184.31     75.46 o
   7  17   3       56.12       29.63     83.41 o
 -10  18   3      377.44      526.66    100.06 o
  -8  18   3      962.10      940.71     99.43 o
  -6  18   3      578.22      655.00     80.99 o
  -4  18   3      925.40      937.46     84.28 o
  -2  18   3     3810.51     3755.06    147.54 o
   0  18   3      868.21      889.54     82.73 o
   2  18   3      282.53      316.57    108.32 o
   4  18   3      497.99      551.79     83.47 o
   6  18   3      375.18      251.27    125.82 o
   8  18   3      108.15      201.24     98.62 o
  -9  19   3     1288.48     1284.65    100.08 o
  -7  19   3     2501.04     2570.12    136.83 o
  -5  19   3     1517.13     1559.15    103.09 o
  -3  19   3     2708.99     2612.08    126.10 o
  -1  19   3     3437.94     3373.73    144.35 o
   1  19   3     1624.59     1486.54    103.18 o
   3  19   3     1689.58     1463.03    103.53 o
   5  19   3     1289.25     1125.01    107.10 o
   7  19   3      339.40      562.82    133.18 o
  -8  20   3     1692.02     1729.14    125.08 o
  -6  20   3     1430.57     1424.15    150.84 o
  -4  20   3     4678.34     4716.19    177.84 o
  -2  20   3     1549.42     1559.61    101.32 o
   0  20   3     3107.90     3216.17    141.86 o
   2  20   3     1522.65     1633.59    208.73 o
   4  20   3     1186.87     1208.66    104.38 o
   6  20   3      978.47      771.84    106.68 o
  -9  21   3     1514.59     1509.92    110.30 o
  -7  21   3     2105.75     2340.51    230.73 o
  -5  21   3      913.91     1255.68    143.93 o
  -3  21   3     1996.36     2320.43    125.48 o
  -1  21   3     1732.06     1474.81    102.63 o
   1  21   3     1682.12     1651.65    108.59 o
   3  21   3      911.55     1043.30    153.50 o
   5  21   3      850.55      572.04     99.93 o
   7  21   3     1177.53     1001.24    150.33 o
  -8  22   3     1305.59     1545.79    127.56 o
  -6  22   3     1977.39     1962.81    128.79 o
  -4  22   3      622.27      666.69    118.79 o
  -2  22   3     1754.89     1677.30    110.68 o
   0  22   3      981.96     1201.96    188.90 o
   2  22   3     1437.77     1388.98    109.28 o
   4  22   3      401.65      382.26     85.96 o
   6  22   3      766.86      905.18    119.51 o
  -7  23   3     1649.20     1666.24    146.04 o
  -5  23   3     1151.47      960.75     98.49 o
  -3  23   3      999.99     1214.24    103.77 o
  -1  23   3     1062.84     1072.40     96.72 o
   1  23   3      668.65      742.27     99.24 o
   3  23   3      230.17      292.58     82.60 o
   5  23   3      314.63      435.99     99.34 o
  -6  24   3      912.86     1050.71    110.52 o
  -4  24   3      405.52      366.06     82.22 o
  -2  24   3      857.53      817.22     91.25 o
   0  24   3      312.26      385.31     79.95 o
   2  24   3       41.09      189.82     90.46 o
   4  24   3      185.22      240.64     81.32 o
  -7  25   3      196.73      248.59    148.00 o
  -5  25   3      358.34      300.76     83.86 o
  -3  25   3      225.30      134.92     72.33 o
  -1  25   3      101.18      156.75     72.40 o
   1  25   3      108.95      197.71     76.37 o
   3  25   3      223.96      153.96     80.21 o
   5  25   3      156.80      123.76    114.36 o
  -6  26   3      263.45      302.60    121.72 o
  -4  26   3      392.94      349.68    108.54 o
  -2  26   3       58.03      128.64     73.18 o
   0  26   3      406.75      341.96     84.93 o
   2  26   3       55.33       74.86     78.15 o
   4  26   3       79.30      261.06    143.40 o
  -5  27   3      306.04      388.03    180.01 o
  -3  27   3       85.04      170.85     97.69 o
  -1  27   3       38.63       54.44     72.66 o
   1  27   3       30.88      104.88     78.86 o
   3  27   3       50.84      173.77    111.58 o
  -2  28   3      300.77      376.26     97.48 o
   0  28   3      167.56      129.31     80.00 o
 -12   0   4     1896.69     1771.94    257.25 o
 -10   0   4     1553.21     1567.94    137.09 o
  -8   0   4    10399.64    10422.21    285.42 o
  -6   0   4    12562.19    12584.41    369.89 o
  -4   0   4    13793.77    12034.58    266.26 o
   2   0   4    25916.09    24999.31    638.44 o
   4   0   4     8548.33     8623.27    233.01 o
   6   0   4     3614.42     3485.42    194.73 o
   8   0   4     5028.80     5113.66    250.33 o
  10   0   4      118.30      298.41    128.96 o
 -13   1   4     1364.53     1348.92    116.67 o
 -11   1   4     2004.57     1934.29    151.06 o
  -9   1   4     3201.64     3143.66    126.18 o
  -7   1   4     9060.45     8831.84    185.96 o
  -5   1   4    14408.87    14053.49    208.60 o
  -3   1   4     9982.20     9380.08    257.79 o
   1   1   4    19509.59    20168.32    419.68 o
   3   1   4     4189.08     3888.75     73.74 o
   5   1   4     4515.93     4654.70    118.01 o
   7   1   4     3905.43     4206.69    172.40 o
   9   1   4     2195.99     2290.61    167.21 o
 -12   2   4     1213.06     1073.38    147.65 o
 -10   2   4     1650.77     1722.78    101.10 o
  -8   2   4     2201.00     2372.57    108.90 o
  -6   2   4     6397.38     6128.61    134.81 o
  -4   2   4    14269.10    13307.80    207.19 o
  -2   2   4    20252.17    18498.19    685.95 o
   0   2   4    16044.03    15622.13   1047.61 o
   2   2   4     3741.27     3698.85     90.37 o
   4   2   4     8383.67     7961.36    169.15 o
   6   2   4     1447.17     1469.50     86.39 o
   8   2   4     2220.13     2078.76    154.55 o
  10   2   4      518.01      535.68     99.12 o
 -13   3   4      600.82      514.88    111.62 o
 -11   3   4     1778.85     1601.46    104.11 o
  -9   3   4     3732.13     3693.17    137.13 o
  -7   3   4     6897.13     6590.97    137.16 o
  -5   3   4     5204.59     5183.04    101.83 o
  -3   3   4     8640.62     8901.17    251.70 o
  -1   3   4    10057.25    10146.07    468.31 o
   1   3   4      580.88      486.04     22.73 o
   3   3   4     5596.15     5740.70    112.56 o
   5   3   4     4471.79     4427.17    126.09 o
   7   3   4      963.47      861.60     87.72 o
   9   3   4      674.28      802.01     99.85 o
 -12   4   4      499.52      549.05     82.44 o
 -10   4   4      755.66      785.65     77.86 o
  -8   4   4      560.81      547.70     58.92 o
  -6   4   4     2842.08     2911.70     86.92 o
  -4   4   4    10546.83    10294.42    155.92 o
  -2   4   4    19047.72    20095.38    981.45 o
   0   4   4     5207.47     5494.18    182.85 o
   2   4   4     8959.14     8918.35    139.28 o
   4   4   4      799.05      802.77     56.65 o
   6   4   4     2739.32     2832.94    110.10 o
   8   4   4      766.93      853.69     93.65 o
  10   4   4      556.14      552.80     99.77 o
 -13   5   4      288.77      131.79     80.42 o
 -11   5   4      707.39      605.08     89.07 o
  -9   5   4      468.05      465.37     76.60 o
  -7   5   4     1523.62     1634.91     72.91 o
  -5   5   4     2668.99     2596.44     74.77 o
  -3   5   4     7017.83     7097.64    140.56 o
  -1   5   4    10303.13    10142.89    422.25 o
   1   5   4     2937.65     2834.81     54.13 o
   3   5   4     4864.70     4467.95    107.86 o
   5   5   4     3313.28     3154.53    107.22 o
   7   5   4     2132.15     2062.32    109.62 o
   9   5   4      417.58      468.79     92.10 o
 -12   6   4      256.33      279.06     75.65 o
 -10   6   4     1543.98     1711.59    114.29 o
  -8   6   4     1955.02     2052.81     82.31 o
  -6   6   4     3593.63     3817.87    103.38 o
  -4   6   4     1309.41     1351.03     46.14 o
  -2   6   4     3638.91     3430.89    119.59 o
   0   6   4     2874.38     2835.15     57.88 o
   2   6   4     8016.57     8355.00    146.96 o
   4   6   4     2398.46     2201.32     83.57 o
   6   6   4     3376.11     3509.93    122.50 o
   8   6   4      424.79      478.20    101.77 o
  10   6   4      517.47      400.23    106.20 o
 -13   7   4      791.56      682.31    120.89 o
 -11   7   4      723.12      736.51     85.31 o
  -9   7   4     5084.91     4704.80    176.43 o
  -7   7   4     3580.05     3596.96    109.40 o
  -5   7   4     5491.93     5232.58    118.70 o
  -3   7   4     7915.44     7585.25    130.06 o
  -1   7   4     4216.82     4454.20     82.17 o
   1   7   4     8921.31     9065.44    141.42 o
   3   7   4     2151.51     2069.47     85.56 o
   5   7   4      771.30      656.46     64.23 o
   7   7   4     2055.61     1980.32    111.26 o
   9   7   4     1007.14     1135.09    108.54 o
 -12   8   4     1133.78     1133.19    105.31 o
 -10   8   4      701.42      715.00     89.32 o
  -8   8   4     5231.33     5112.57    141.05 o
  -6   8   4     4046.08     3715.50    104.31 o
  -4   8   4     6820.63     6539.31    136.01 o
  -2   8   4     8542.27     8415.46    141.59 o
   0   8   4    13479.69    13805.71    219.47 o
   2   8   4     8874.54     8527.65    169.23 o
   4   8   4     2848.15     2917.91     99.46 o
   6   8   4     2846.12     2756.18    122.34 o
   8   8   4      999.13     1083.74    100.79 o
  10   8   4      543.67      544.87     97.69 o
 -11   9   4     2176.76     2170.42    138.64 o
  -9   9   4     2148.29     2321.00    124.62 o
  -7   9   4     8657.75     8723.89    192.26 o
  -5   9   4     6213.47     5544.90    134.69 o
  -3   9   4     8267.96     8127.34    157.10 o
  -1   9   4     7309.27     7416.52    142.11 o
   1   9   4    20323.65    20393.63    322.27 o
   3   9   4     5570.50     5536.75    153.58 o
   5   9   4     4740.13     4670.34    135.37 o
   7   9   4      767.42      865.79     88.62 o
   9   9   4      806.49      712.96     98.01 o
 -12  10   4     1603.79     1472.33    115.90 o
 -10  10   4     2189.42     1954.16    130.16 o
  -8  10   4     2812.63     2740.90    136.21 o
  -6  10   4    10085.25     9955.68    206.94 o
  -4  10   4    13350.57    13132.22    245.15 o
  -2  10   4    16259.07    16091.24    283.38 o
   0  10   4    17075.23    17589.86    308.01 o
   2  10   4     8355.08     7954.88    165.82 o
   4  10   4     3631.92     3673.89    114.09 o
   6  10   4     1445.45     1491.12     96.83 o
   8  10   4     1249.38     1543.97    111.66 o
 -11  11   4     1633.05     1724.96    155.49 o
  -9  11   4     2426.14     2571.44    115.97 o
  -7  11   4     5296.36     5299.05    159.14 o
  -5  11   4     9305.33     9657.46    197.73 o
  -3  11   4     4302.08     4082.12    113.36 o
  -1  11   4    12911.56    13497.47    275.79 o
   1  11   4     8005.06     7578.44    175.63 o
   3  11   4     5877.40     5807.68    141.56 o
   5  11   4     4530.68     4333.85    146.70 o
   7  11   4      886.48      838.04     88.66 o
   9  11   4      872.61      845.98    102.56 o
 -12  12   4      990.62     1220.21    125.49 o
 -10  12   4     1835.09     1670.51    123.69 o
  -8  12   4     4177.22     3974.64    201.26 o
  -6  12   4     1478.99     1679.20     77.90 o
  -4  12   4     7250.70     7343.67    159.69 o
  -2  12   4    10016.87    10067.63    219.88 o
   0  12   4     3517.99     3387.75    103.70 o
   2  12   4    10604.44    10453.31    285.41 o
   4  12   4     4678.98     4238.06    126.22 o
   6  12   4     1676.50     1897.32    104.33 o
   8  12   4      908.11      862.28     99.34 o
 -11  13   4      987.98     1175.78    116.99 o
  -9  13   4     2663.89     2709.50    120.85 o
  -7  13   4     3705.88     3633.33    150.73 o
  -5  13   4     2788.78     2912.70     96.58 o
  -3  13   4     5848.30     6057.32    154.29 o
  -1  13   4     8988.64     9445.44    212.26 o
   1  13   4     3063.87     2887.00    101.29 o
   3  13   4     2137.38     1901.53     91.56 o
   5  13   4     2418.58     2408.83    111.23 o
   7  13   4     1657.06     1518.63    106.23 o
   9  13   4      522.95      679.64    101.81 o
 -10  14   4      776.21      672.43     98.07 o
  -8  14   4     1297.14     1349.88    115.08 o
  -6  14   4     3968.65     4133.49    138.26 o
  -4  14   4     1881.22     1844.56     76.23 o
  -2  14   4     2419.79     2592.66     96.20 o
   0  14   4     5543.00     5437.45    147.08 o
   2  14   4     1002.26      960.73     69.57 o
   4  14   4     4671.22     4407.89    167.17 o
   6  14   4     1600.48     1632.32    179.25 o
   8  14   4      889.80      876.59     97.60 o
 -11  15   4      494.84      296.21     91.91 o
  -9  15   4      460.95      577.27     77.01 o
  -7  15   4      997.50      967.00     89.04 o
  -5  15   4     1376.32     1295.57     81.42 o
  -3  15   4     1824.32     1868.97     85.48 o
  -1  15   4     1148.37     1282.86     70.95 o
   1  15   4     3095.27     3158.82    112.34 o
   3  15   4     3688.81     3578.50    150.93 o
   5  15   4     1109.68     1267.34     93.61 o
   7  15   4     1285.31     1160.94    101.31 o
 -10  16   4      246.35      329.90     73.87 o
  -8  16   4      847.99      951.22     96.37 o
  -6  16   4     2720.96     2554.67    146.05 o
  -4  16   4     1595.69     1701.34     99.66 o
  -2  16   4     2995.08     3085.66    114.26 o
   0  16   4     1290.01     1269.15     89.38 o
   2  16   4     1773.45     1616.80    156.19 o
   4  16   4      318.86      223.42     86.33 o
   6  16   4      915.58      984.70    106.67 o
   8  16   4      833.94     1010.29    133.08 o
  -9  17   4      316.73      269.70     70.61 o
  -7  17   4     1706.90     1577.47    108.52 o
  -5  17   4     4015.00     4072.62    251.54 o
  -3  17   4     1304.82     1316.83     93.16 o
  -1  17   4     3661.30     3664.79    127.18 o
   1  17   4     1206.27     1217.93    117.78 o
   3  17   4     1463.61     1367.22    101.63 o
   5  17   4      535.30      441.24     84.97 o
   7  17   4      809.14      777.40    106.21 o
 -10  18   4      759.02      890.88    111.71 o
  -8  18   4      576.34      615.52     90.14 o
  -6  18   4     3602.12     3430.96    150.58 o
  -4  18   4     2584.44     2508.05    122.71 o
  -2  18   4     6177.68     6428.19    203.81 o
   0  18   4     3824.06     3690.02    147.61 o
   2  18   4     2030.82     2231.25    169.52 o
   4  18   4     1210.26     1264.31    104.60 o
   6  18   4     1385.39     1272.80    118.06 o
  -9  19   4     1483.62     1666.19    127.65 o
  -7  19   4     2402.30     2578.71    140.96 o
  -5  19   4     3457.58     3516.40    151.22 o
  -3  19   4     5744.68     5525.37    188.30 o
  -1  19   4     4613.51     4720.89    363.54 o
   1  19   4     4035.99     4007.10    268.10 o
   3  19   4     1142.37     1145.90    104.69 o
   5  19   4     2496.61     2261.43    140.24 o
   7  19   4      853.87      906.98    117.99 o
  -8  20   4     3240.64     3220.93    165.78 o
  -6  20   4     3188.79     3231.95    187.50 o
  -4  20   4     5855.02     5756.82    206.26 o
  -2  20   4     3519.34     3819.40    155.40 o
   0  20   4     1943.35     2045.15    120.03 o
   2  20   4     2762.26     2962.81    179.72 o
   4  20   4     2353.57     2152.86    166.61 o
   6  20   4     1310.67     1075.14    117.43 o
  -9  21   4     2033.58     2067.23    142.03 o
  -7  21   4     1714.63     2005.00    131.67 o
  -5  21   4     4062.72     4271.07    174.65 o
  -3  21   4     3903.38     3829.74    159.23 o
  -1  21   4     3833.16     3587.26    152.42 o
   1  21   4     3098.89     3296.62    148.67 o
   3  21   4     2356.66     2286.49    166.98 o
   5  21   4     1667.46     1534.50    154.29 o
  -8  22   4     1760.14     2100.23    140.79 o
  -6  22   4     1594.51     1741.82    189.43 o
  -4  22   4     3094.28     3170.66    153.30 o
  -2  22   4     2827.79     3123.23    318.22 o
   0  22   4     3204.13     3104.29    266.81 o
   2  22   4     2660.33     2851.79    241.52 o
   4  22   4     1555.01     1364.86    149.11 o
   6  22   4     1366.70     1620.55    176.28 o
  -7  23   4     1499.53     1848.44    132.88 o
  -5  23   4     1079.64     1073.13    104.40 o
  -3  23   4     1907.58     1932.40    120.85 o
  -1  23   4     2487.65     2233.59    262.45 o
   1  23   4     3100.76     3181.17    186.54 o
   3  23   4     1287.18     1139.23    144.57 o
   5  23   4      736.82      731.84    109.57 o
  -6  24   4      884.93      762.67    102.19 o
  -4  24   4      687.09      849.54     98.29 o
  -2  24   4     1385.85     1355.94    118.59 o
   0  24   4     1896.19     1864.26    125.50 o
   2  24   4      980.46     1151.29    123.15 o
   4  24   4      642.15      760.30    141.93 o
  -5  25   4      212.79      428.26     88.26 o
  -3  25   4      693.58      798.98     95.89 o
  -1  25   4     1223.51     1143.30    107.73 o
   1  25   4      679.85      846.18    144.68 o
   3  25   4      790.80      716.50    104.92 o
  -4  26   4      179.87      224.22     95.79 o
  -2  26   4      312.05      367.07     85.74 o
   0  26   4      658.71      681.29     98.28 o
   2  26   4      588.03      666.80    125.07 o
  -3  27   4      317.26      235.53    129.84 o
  -1  27   4      688.66      641.69     98.58 o
   1  27   4      818.65      858.33    107.85 o
 -12   0   5     1426.58     1343.70    151.96 o
 -10   0   5     2042.64     1864.24    314.32 o
  -8   0   5     3415.24     2987.86    138.79 o
  -6   0   5     9831.97     9350.09    286.06 o
  -4   0   5    11942.23    11118.97    440.24 o
   0   0   5    21655.57    23703.45    875.90 o
   2   0   5     7556.56     7501.54    158.19 o
   4   0   5     4205.99     3981.94    147.64 o
   6   0   5     4030.22     4015.08    206.75 o
   8   0   5     2746.30     3001.59    199.05 o
 -13   1   5      993.68     1008.59    110.35 o
 -11   1   5     1330.74     1129.43     93.52 o
  -9   1   5     3039.94     2944.42    101.94 o
  -7   1   5     7681.61     6951.62    141.76 o
  -5   1   5     9083.32     9004.72    150.38 o
  -3   1   5     7984.19     6650.92    185.13 o
   1   1   5    10428.32    10316.77    205.61 o
   3   1   5    13488.56    13499.13    228.34 o
   5   1   5     2813.82     2816.30     97.51 o
   7   1   5     2833.24     2848.40    130.11 o
   9   1   5     1187.26     1254.55    126.79 o
 -12   2   5      659.63      602.40     83.93 o
 -10   2   5      359.91      516.76     72.39 o
  -8   2   5     2538.82     2593.29     97.27 o
  -6   2   5     3594.48     3472.38     94.67 o
  -4   2   5     7373.09     7092.57    204.47 o
   0   2   5    10822.99    10573.93    478.25 o
   2   2   5     9122.63     9180.51    156.35 o
   4   2   5     4039.92     4020.31    114.55 o
   6   2   5     3662.83     3909.95    143.86 o
   8   2   5      786.06      762.60     93.54 o
 -13   3   5      165.54       68.58     77.53 o
 -11   3   5     1105.19     1083.67    112.61 o
  -9   3   5     1884.76     1832.42    110.36 o
  -7   3   5     1323.97     1307.30     66.42 o
  -5   3   5     1350.64     1268.29     39.01 o
  -3   3   5     4949.13     4415.59    198.88 o
  -1   3   5    15400.40    15044.57    795.57 o
   1   3   5     3072.91     2739.60    100.55 o
   3   3   5      872.74      763.59     51.86 o
   5   3   5     2509.42     2631.08    104.46 o
   7   3   5     1049.93     1024.72     93.25 o
   9   3   5     1290.41     1273.94    112.25 o
 -12   4   5      321.96      208.98     77.21 o
 -10   4   5      734.80      713.27    127.60 o
  -8   4   5      331.52      259.76     49.42 o
  -6   4   5     3338.37     3411.57     94.27 o
  -4   4   5      185.18      157.03     18.92 o
  -2   4   5     3101.39     2687.88    132.69 o
   0   4   5     2685.89     2586.86    133.19 o
   2   4   5     6078.77     5960.65    102.11 o
   4   4   5     5006.14     5067.79    131.51 o
   6   4   5     3520.35     3049.66    128.33 o
   8   4   5     2201.46     2321.67    128.09 o
 -13   5   5       83.30      -29.03     75.00 o
 -11   5   5      316.67      309.70     72.84 o
  -9   5   5      436.13      474.14     77.84 o
  -7   5   5      348.57      313.91     49.14 o
  -5   5   5     3233.32     3434.00     78.15 o
  -3   5   5     1729.90     1795.64     54.58 o
  -1   5   5     5098.97     5431.28    134.22 o
   1   5   5     5556.29     5933.71    144.84 o
   3   5   5     5141.20     4743.44    117.77 o
   5   5   5     5157.46     5255.25    144.66 o
   7   5   5     2650.80     2615.11    126.57 o
   9   5   5     1970.06     2185.06    213.92 o
 -12   6   5      148.38      155.24     73.66 o
 -10   6   5      802.57      919.86    154.10 o
  -8   6   5      134.89      180.93     53.31 o
  -6   6   5      378.22      273.60     43.66 o
  -4   6   5     4563.90     4571.53     92.94 o
  -2   6   5     1128.84     1127.98     43.07 o
   0   6   5     5486.35     5443.45    120.54 o
   2   6   5     3048.78     2881.34     81.64 o
   4   6   5     4515.45     4304.86    121.20 o
   6   6   5     3492.48     3443.19    135.39 o
   8   6   5     1684.45     1784.35    117.96 o
 -11   7   5      570.36      597.06     91.54 o
  -9   7   5     1075.10      917.08     75.61 o
  -7   7   5     3474.87     3407.86    106.73 o
  -5   7   5     2657.84     2986.90     86.36 o
  -3   7   5     1131.39     1263.47     40.98 o
  -1   7   5     4155.14     4135.54    113.32 o
   1   7   5     1015.30      940.76     36.77 o
   3   7   5     4693.04     4946.47    123.62 o
   5   7   5     3960.24     3394.48    115.78 o
   7   7   5     1382.59     1533.63    104.28 o
   9   7   5     1716.17     1815.56    127.21 o
 -12   8   5      667.05      690.95    127.32 o
 -10   8   5      272.85      261.98     77.03 o
  -8   8   5     2068.54     2039.27     87.27 o
  -6   8   5     4750.19     4516.59    117.73 o
  -4   8   5     1479.35     1412.52     50.56 o
  -2   8   5     4983.19     4810.80     99.59 o
   0   8   5     4671.04     5040.07     93.67 o
   2   8   5     7889.75     7874.59    163.87 o
   4   8   5     2529.67     2316.47     92.81 o
   6   8   5     2430.30     2443.38    115.70 o
   8   8   5     1828.94     1546.85    113.70 o
 -11   9   5     1419.93     1416.76    179.85 o
  -9   9   5      917.47      994.21     97.58 o
  -7   9   5     1945.44     2056.76     86.17 o
  -5   9   5     3793.32     3784.10    100.99 o
  -3   9   5     5485.01     5127.12    109.12 o
  -1   9   5     6571.37     6592.57    117.81 o
   1   9   5    10916.33    10282.84    178.77 o
   3   9   5     2875.25     2876.57     97.14 o
   5   9   5     1389.99     1454.48     92.52 o
   7   9   5     2059.73     2226.23    123.70 o
   9   9   5     1889.67     1769.61    128.70 o
 -12  10   5      953.58     1042.26    118.13 o
 -10  10   5     1803.63     1501.49    112.90 o
  -8  10   5     2433.05     2309.19    120.51 o
  -6  10   5     4506.29     4416.00    120.47 o
  -4  10   5    10740.00    10692.85    230.98 o
  -2  10   5     2819.86     2793.79     75.04 o
   0  10   5    12719.24    12029.79    221.19 o
   2  10   5     4428.20     4469.19    115.31 o
   4  10   5     4417.60     4613.20    131.76 o
   6  10   5     2261.44     2225.54    115.45 o
   8  10   5      966.02     1115.84    104.42 o
 -11  11   5     1229.84     1179.52    162.18 o
  -9  11   5     3039.21     3037.68    163.18 o
  -7  11   5     1578.24     1526.48     94.04 o
  -5  11   5     7311.41     7192.87    173.47 o
  -3  11   5    10302.83    10320.79    224.61 o
  -1  11   5    11732.19    11558.09    216.11 o
   1  11   5     8255.07     7836.67    183.13 o
   3  11   5     4176.39     4001.06    117.64 o
   5  11   5     1882.02     2053.00    104.34 o
   7  11   5     1683.51     1937.75    226.57 o
 -12  12   5      982.02     1326.15    130.73 o
 -10  12   5      968.57     1025.64    123.19 o
  -8  12   5      906.69      921.29     86.51 o
  -6  12   5     2012.87     2068.39     89.64 o
  -4  12   5     5456.41     5376.81    144.40 o
  -2  12   5    10633.81    10795.90    233.84 o
   0  12   5     7833.60     7616.25    179.30 o
   2  12   5     2008.19     1825.14     85.17 o
   4  12   5     3339.28     3369.14    178.75 o
   6  12   5     2494.67     2415.78    121.45 o
   8  12   5      824.57      957.95    115.92 o
 -11  13   5      637.11      469.63     95.90 o
  -9  13   5     1547.67     1667.14    114.47 o
  -7  13   5     1181.77     1250.88     93.48 o
  -5  13   5     1235.77     1229.30     86.72 o
  -3  13   5     2713.39     2769.75     99.13 o
  -1  13   5     2309.23     2330.98     89.58 o
   1  13   5      743.70      688.35     59.60 o
   3  13   5     3608.89     3497.83    113.61 o
   5  13   5     3003.76     3215.76    131.40 o
   7  13   5     1476.31     1422.31    107.67 o
 -10  14   5      297.60      274.35     83.17 o
  -8  14   5      189.05      212.98     67.52 o
  -6  14   5     1393.01     1689.16     89.15 o
  -4  14   5     1009.95     1001.01     68.85 o
  -2  14   5     1060.87      977.38     63.70 o
   0  14   5     1131.96     1190.13     70.18 o
   2  14   5     8307.38     7772.99    198.28 o
   4  14   5      922.24     1002.82     81.84 o
   6  14   5     2514.66     2475.18    145.42 o
   8  14   5     1457.72     1672.69    142.52 o
 -11  15   5      142.17       92.98     81.73 o
  -9  15   5       26.46      -62.83     62.83 o
  -7  15   5      708.70      754.59     81.03 o
  -5  15   5      687.63      783.19     64.36 o
  -3  15   5      786.36      838.91     65.06 o
  -1  15   5     1193.21     1303.17     74.91 o
   1  15   5     1879.50     1735.55     95.92 o
   3  15   5     3032.76     2974.73    184.80 o
   5  15   5     1820.83     1743.24    126.64 o
   7  15   5     1852.03     1636.92    116.43 o
 -10  16   5       73.03      -64.30     64.30 o
  -8  16   5      265.37      201.86     91.38 o
  -6  16   5     1354.53     1531.39    100.21 o
  -4  16   5      506.57      590.44     61.90 o
  -2  16   5      967.70     1108.71     72.19 o
   0  16   5     1586.98     1583.22     84.28 o
   2  16   5     2876.56     2919.75    133.56 o
   4  16   5     3013.17     2690.67    139.53 o
   6  16   5     1159.07     1217.87    100.68 o
  -9  17   5      292.22      287.46    102.88 o
  -7  17   5      318.80      372.38     77.48 o
  -5  17   5     1736.60     1659.15    101.06 o
  -3  17   5      197.33      123.28     58.35 o
  -1  17   5     2180.94     1904.63    105.27 o
   1  17   5     3336.42     3183.90    167.27 o
   3  17   5     2429.27     2436.31    130.37 o
   5  17   5      983.63     1056.66    108.01 o
   7  17   5     1386.58     1383.45    134.76 o
 -10  18   5      534.68      545.92     85.52 o
  -8  18   5      571.24      437.41     83.68 o
  -6  18   5      781.51      734.17     82.84 o
  -4  18   5     1637.80     1453.51    171.46 o
  -2  18   5     1174.77     1209.62     90.40 o
   0  18   5     4569.38     4550.09    205.23 o
   2  18   5     1935.31     1945.42    114.91 o
   4  18   5     1995.33     1745.83    121.48 o
   6  18   5     2011.10     1994.96    140.37 o
  -9  19   5      875.36      817.81    133.77 o
  -7  19   5     1269.66     1473.61    109.46 o
  -5  19   5      731.31      856.16    109.84 o
  -3  19   5     2054.14     1950.36    111.95 o
  -1  19   5     1984.28     1865.69    169.26 o
   1  19   5     2412.49     2042.31    144.71 o
   3  19   5     1997.04     1914.49    124.06 o
   5  19   5     2152.95     1924.20    144.45 o
  -8  20   5     1416.43     1401.29    116.07 o
  -6  20   5     2740.78     2576.56    137.98 o
  -4  20   5     2032.43     2043.78    118.16 o
  -2  20   5     3514.24     3597.46    177.65 o
   0  20   5     2322.71     2064.73    117.31 o
   2  20   5     2122.55     2168.78    298.90 o
   4  20   5     1894.88     1949.46    223.71 o
   6  20   5      963.24      964.19    203.00 o
  -7  21   5     1897.38     2074.32    132.81 o
  -5  21   5     2493.14     2592.02    165.25 o
  -3  21   5     3004.18     3144.20    241.97 o
  -1  21   5     2870.90     2846.01    138.68 o
   1  21   5     2225.13     2701.54    239.34 o
   3  21   5     2061.02     1781.69    456.64 o
   5  21   5     2096.33     1689.48    170.71 o
  -8  22   5      961.52     1104.18    135.99 o
  -6  22   5     1508.72     1271.02    109.45 o
  -4  22   5     2832.06     2843.99    145.52 o
  -2  22   5     1223.17     1215.56    103.02 o
   0  22   5     2134.76     1973.41    144.23 o
   2  22   5     2451.80     2541.55    179.41 o
   4  22   5     2266.99     2034.73    241.09 o
  -7  23   5      282.34      291.68     85.01 o
  -5  23   5     1767.73     1851.36    124.53 o
  -3  23   5      954.13     1108.30    102.91 o
  -1  23   5     1380.37     1278.58    107.09 o
   1  23   5     1590.36     1362.26    111.44 o
   3  23   5     1498.56     1273.48    149.24 o
  -6  24   5      744.22      845.96    128.97 o
  -4  24   5      361.17      314.58    104.29 o
  -2  24   5     1470.47     1281.64    110.86 o
   0  24   5      896.80      708.44     93.57 o
   2  24   5      857.44      762.17    101.29 o
  -5  25   5      393.38      324.06     85.94 o
  -3  25   5      554.28      497.85     89.67 o
  -1  25   5     1110.84      937.56    106.20 o
   1  25   5      827.31      824.92    101.24 o
  -4  26   5      311.02      342.20     91.18 o
  -2  26   5      573.24      451.30     92.69 o
   0  26   5     1013.29      995.98    279.47 o
 -12   0   6     1191.89     1433.53    154.10 o
 -10   0   6     2637.42     2085.00    179.40 o
  -8   0   6     6162.76     6329.25    203.48 o
  -6   0   6     1571.39     1644.72     79.52 o
  -4   0   6     2250.60     1843.02    121.26 o
   0   0   6     4059.25     3959.87    238.46 o
   2   0   6      450.94      533.65     42.27 o
   4   0   6     2480.30     2563.19    126.46 o
   6   0   6     1119.80     1116.27    135.40 o
   8   0   6      695.20      946.09    146.13 o
 -13   1   6      718.61      621.14     96.32 o
 -11   1   6     1464.46     1398.54     99.95 o
  -9   1   6     3226.49     3118.33    122.74 o
  -7   1   6      706.50      763.88     70.48 o
  -5   1   6     1956.73     1745.55     65.30 o
   1   1   6     4528.60     4487.29    129.16 o
   3   1   6     1406.84     1290.77     58.41 o
   5   1   6      617.95      763.81     76.95 o
   7   1   6      660.15      591.92     91.03 o
   9   1   6      950.16      723.10    104.80 o
 -12   2   6      507.90      418.84     81.88 o
 -10   2   6      517.07      447.46     73.18 o
  -8   2   6     1906.37     2099.56    130.23 o
  -6   2   6      673.12      716.11     63.96 o
  -4   2   6      498.58      578.38    132.56 o
   0   2   6     3561.62     3516.53    171.14 o
   2   2   6     2318.85     2312.27     65.23 o
   4   2   6      360.14      321.10     57.16 o
   6   2   6     1308.48     1464.27     98.84 o
   8   2   6      587.31      465.41     90.43 o
 -13   3   6      106.59      -57.71    107.81 o
 -11   3   6      409.35      367.42     99.24 o
  -9   3   6      380.40      323.25     73.30 o
  -7   3   6     1211.42     1290.01     67.50 o
  -5   3   6     1433.27     1500.44     50.94 o
  -3   3   6      879.16      898.23     77.99 o
  -1   3   6      420.10      455.76     58.08 o
   1   3   6      259.96      175.42     21.59 o
   3   3   6     1188.18     1252.66     65.91 o
   5   3   6     1267.91     1179.88    122.53 o
   7   3   6      752.78      694.88    153.15 o
   9   3   6      253.56      167.41    193.30 o
 -12   4   6       72.75       46.00     68.01 o
 -10   4   6      799.92      856.82     92.62 o
  -8   4   6       66.66      161.95     54.21 o
  -6   4   6     1391.90     1428.98     54.67 o
  -4   4   6      169.36      238.29     27.77 o
  -2   4   6     1137.21      924.33     75.81 o
   0   4   6     1726.11     1754.70     74.17 o
   2   4   6     1123.20     1037.28     40.03 o
   4   4   6     1028.14      969.95     68.57 o
   6   4   6      518.46      676.52     84.61 o
   8   4   6      978.86     1067.68    105.51 o
 -11   5   6      106.86       89.25     68.54 o
  -9   5   6     1554.40     1570.97     88.67 o
  -7   5   6      445.28      517.45     54.73 o
  -5   5   6     3787.27     3791.43     76.73 o
  -3   5   6     1749.70     1895.45    157.33 o
  -1   5   6     3013.11     3171.39     91.27 o
   1   5   6     1796.43     1680.57     95.59 o
   3   5   6     2364.28     2229.19     86.09 o
   5   5   6      448.60      281.02     66.59 o
   7   5   6     1448.76     1443.03    108.23 o
 -12   6   6      284.55      190.43     95.06 o
 -10   6   6      106.70      123.58     88.53 o
  -8   6   6      668.57      730.63     61.69 o
  -6   6   6      812.44      842.68     54.72 o
  -4   6   6     2840.54     2781.69     97.69 o
  -2   6   6      834.74      943.00     46.93 o
   0   6   6     1886.20     1892.36     91.94 o
   2   6   6     1328.41     1257.96     52.78 o
   4   6   6     2581.73     2303.79     91.12 o
   6   6   6      963.43      945.91     89.97 o
   8   6   6     1280.07     1173.81    108.48 o
 -11   7   6      397.78      514.91     90.04 o
  -9   7   6      989.95     1149.08    101.14 o
  -7   7   6      316.43      228.80     49.88 o
  -5   7   6      851.04      783.90     46.41 o
  -3   7   6      370.17      350.44     36.08 o
  -1   7   6      441.03      407.59     34.66 o
   1   7   6     1848.61     1731.03     68.34 o
   3   7   6     1459.71     1390.75     70.70 o
   5   7   6      255.84      245.68     67.70 o
   7   7   6     1437.20     1530.62    111.87 o
 -12   8   6      395.36      324.12     92.98 o
 -10   8   6      793.09      797.84     78.51 o
  -8   8   6     1999.22     1821.27    109.40 o
  -6   8   6     1693.34     1650.57     87.49 o
  -4   8   6      419.07      384.21     36.12 o
  -2   8   6      642.75      631.02     41.55 o
   0   8   6     2171.40     1934.67     56.25 o
   2   8   6      784.46      879.20     56.05 o
   4   8   6      861.35     1089.92     80.16 o
   6   8   6     1317.28     1340.74     99.40 o
   8   8   6      614.61      458.37     93.02 o
 -11   9   6      920.33      869.53    140.82 o
  -9   9   6     1554.53     1446.10    104.31 o
  -7   9   6      490.95      405.82     53.06 o
  -5   9   6     1651.24     1773.97     70.58 o
  -3   9   6     2017.43     1916.42     67.06 o
  -1   9   6     1270.38     1276.02     44.19 o
   1   9   6      543.47      576.72     40.58 o
   3   9   6     2062.61     2283.02     90.30 o
   5   9   6     1486.62     1393.56     93.92 o
   7   9   6      535.13      513.07     95.37 o
 -12  10   6      790.40      777.35    109.55 o
 -10  10   6     1779.91     1831.63    105.24 o
  -8  10   6     1652.66     1606.53    102.76 o
  -6  10   6      971.37      943.74     61.86 o
  -4  10   6      959.06     1031.77     52.10 o
  -2  10   6     2782.08     2797.87     76.22 o
   0  10   6     1947.18     2101.23     70.38 o
   2  10   6     2554.71     2281.98     86.41 o
   4  10   6     1113.02     1394.71    150.39 o
   6  10   6      782.22      704.15     87.65 o
   8  10   6      417.82      472.36     94.01 o
 -11  11   6     1043.89     1186.80    114.69 o
  -9  11   6     1093.80     1180.49     98.94 o
  -7  11   6     1689.13     1639.53     98.90 o
  -5  11   6     2723.59     2727.55     90.54 o
  -3  11   6     1629.14     1719.78     65.00 o
  -1  11   6     2403.36     2229.95     73.15 o
   1  11   6     2742.85     2596.00     95.92 o
   3  11   6     2155.50     2096.03     97.02 o
   5  11   6     2461.90     2156.33    166.32 o
   7  11   6      678.50      944.73    169.82 o
 -10  12   6      634.04      715.23     81.48 o
  -8  12   6      527.85      486.98     77.47 o
  -6  12   6     1853.03     1650.35     76.54 o
  -4  12   6     2908.97     3058.23    106.06 o
  -2  12   6       59.01       68.90     40.07 o
   0  12   6      864.42      905.44     61.90 o
   2  12   6     1697.71     1678.49     76.19 o
   4  12   6     2265.13     2271.00    108.32 o
   6  12   6      885.98     1040.42    120.14 o
 -11  13   6      250.37       91.12     68.37 o
  -9  13   6      832.13      871.62     95.06 o
  -7  13   6      221.21      284.71     65.79 o
  -5  13   6       40.58       32.81     41.56 o
  -3  13   6      457.38      449.92     53.67 o
  -1  13   6      746.75      732.41     71.75 o
   1  13   6     1502.77     1457.26     77.11 o
   3  13   6      613.82      600.29     68.44 o
   5  13   6      207.62      204.07     71.81 o
   7  13   6      445.84      417.80     92.98 o
 -10  14   6      214.60      207.54     78.14 o
  -8  14   6      615.70      614.04    109.66 o
  -6  14   6      505.18      542.80     71.60 o
  -4  14   6      271.26      342.87     53.04 o
  -2  14   6       28.66       50.55     43.19 o
   0  14   6      479.44      512.98     56.88 o
   2  14   6      672.22      694.99     77.68 o
   4  14   6      283.89      341.60     77.25 o
   6  14   6      874.02      835.67     92.19 o
 -11  15   6      252.12      109.53     93.67 o
  -9  15   6      742.98      698.81     92.54 o
  -7  15   6      278.64      252.51     69.08 o
  -5  15   6     1145.27     1129.49    138.50 o
  -3  15   6      868.85      899.69     66.20 o
  -1  15   6       76.20       55.29     47.88 o
   1  15   6     1126.13      971.46     81.34 o
   3  15   6     1301.43      952.88     90.53 o
   5  15   6      446.41      427.62     78.50 o
   7  15   6      736.89      467.67    189.63 o
 -10  16   6      324.64      193.10     89.22 o
  -8  16   6      165.67      191.74     70.45 o
  -6  16   6      243.47      295.97     66.87 o
  -4  16   6      416.53      489.20     69.13 o
  -2  16   6     1151.45     1129.80     83.96 o
   0  16   6     2123.95     2214.58    127.21 o
   2  16   6      986.76      788.13     84.49 o
   4  16   6      788.35      681.91    123.56 o
   6  16   6      545.71      584.67     90.31 o
  -9  17   6      274.28      180.38     78.37 o
  -7  17   6      148.16      217.62     69.15 o
  -5  17   6      397.49      345.04     68.23 o
  -3  17   6      323.85      282.58     76.32 o
  -1  17   6     1660.48     1793.93    103.50 o
   1  17   6      622.36      579.65    116.45 o
   3  17   6      571.30      608.69     89.58 o
   5  17   6      346.70      397.69     94.67 o
  -8  18   6      452.31      276.08     79.39 o
  -6  18   6      206.09       33.63     63.90 o
  -4  18   6      676.93      620.89     78.04 o
  -2  18   6     1236.73     1361.58     95.37 o
   0  18   6      239.22      198.41     63.87 o
   2  18   6      643.82      601.14     85.77 o
   4  18   6      413.21      363.54     86.92 o
  -9  19   6      689.01      790.69    154.55 o
  -7  19   6      290.95      398.42     79.52 o
  -5  19   6      171.49      239.14     86.81 o
  -3  19   6     1181.11     1094.25    154.05 o
  -1  19   6     1006.11     1054.07     90.78 o
   1  19   6      249.15      244.01     74.15 o
   3  19   6      359.45      247.59     81.77 o
   5  19   6      359.14      419.22    100.68 o
  -8  20   6      787.03      770.53     99.20 o
  -6  20   6      761.95      809.08     94.21 o
  -4  20   6     1556.18     1590.67    108.51 o
  -2  20   6      448.53      544.54     79.19 o
   0  20   6      681.79      740.06     88.73 o
   2  20   6      885.62      744.03     93.71 o
   4  20   6      607.03      569.73     97.99 o
  -7  21   6      801.65      854.47    102.21 o
  -5  21   6     1063.07     1126.42    102.11 o
  -3  21   6      945.04      827.28     91.75 o
  -1  21   6      769.93      766.27     89.46 o
   1  21   6      695.29      505.43     95.44 o
   3  21   6      852.06      398.56     92.19 o
  -6  22   6      475.59      558.26    129.55 o
  -4  22   6      693.39      669.07     91.36 o
  -2  22   6      432.73      442.84     80.68 o
   0  22   6      401.34      466.81    130.17 o
   2  22   6      842.35      680.80    132.44 o
  -5  23   6      363.47      401.72     89.26 o
  -3  23   6      149.50      238.38     77.69 o
  -1  23   6       62.17      111.39     73.24 o
   1  23   6      177.68       68.97     75.00 o
   3  23   6      571.12      485.58    179.32 o
  -6  24   6      471.85      333.86    174.11 o
  -4  24   6      165.21      194.46     79.89 o
  -2  24   6      173.89      155.56     75.18 o
   0  24   6      190.68      244.15     79.41 o
   2  24   6      377.74      299.36    161.83 o
  -3  25   6      196.59      231.52     84.68 o
  -1  25   6      425.75      465.13     92.12 o
 -12   0   7     1706.08     1422.11    154.25 o
 -10   0   7     1854.74     1689.94    145.18 o
  -8   0   7     4139.47     4588.68    303.69 o
  -6   0   7     3939.08     3406.39    149.12 o
  -4   0   7     5184.42     4644.40    210.63 o
   0   0   7     2950.94     2699.85    332.82 o
   2   0   7      376.31      424.26     42.39 o
   4   0   7      138.45      123.30     68.22 o
   6   0   7      461.20      589.93    119.69 o
   8   0   7      267.62      142.06    244.55 o
 -11   1   7     1259.02     1162.00     97.72 o
  -9   1   7      525.64      595.59     79.25 o
  -7   1   7     4420.01     4231.57    124.21 o
  -5   1   7     4329.22     3838.26    147.56 o
   1   1   7      355.20      325.45     43.02 o
   3   1   7      704.66      795.77     53.80 o
   5   1   7      728.53      813.74     83.86 o
   7   1   7      452.32      569.95    105.48 o
 -12   2   7      462.08      337.11     82.45 o
 -10   2   7     1054.16      951.20     85.60 o
  -8   2   7     1659.90     1628.20     76.77 o
  -6   2   7     2194.71     2059.70     62.54 o
  -4   2   7     1351.71     1280.89     71.57 o
   0   2   7     1162.17      999.52     44.77 o
   2   2   7       39.40       -6.13     24.93 o
   4   2   7     1623.37     1617.79     79.43 o
   6   2   7      249.04      313.57     79.40 o
   8   2   7      420.54      279.63     97.57 o
 -11   3   7      485.37      397.08     79.92 o
  -9   3   7      430.92      394.44     63.53 o
  -7   3   7       18.26      -36.87     43.33 o
  -5   3   7      286.23      260.53     43.34 o
  -3   3   7       21.66       48.54     49.65 o
  -1   3   7     1554.77     1503.73    180.78 o
   1   3   7     1430.11     1338.27     75.59 o
   3   3   7      372.24      373.02     51.92 o
   5   3   7      178.56      171.20     73.35 o
   7   3   7      419.10      317.46     85.93 o
 -12   4   7      128.96      176.31     76.95 o
 -10   4   7      273.44      315.27     77.98 o
  -8   4   7     2499.34     2508.02     95.18 o
  -6   4   7      222.75      191.20     40.34 o
  -4   4   7     1116.34     1173.17    116.43 o
  -2   4   7     1024.07      918.11     76.23 o
   0   4   7     1964.55     1798.63    116.60 o
   2   4   7      120.45       67.74     53.04 o
   4   4   7      355.74      293.26     55.36 o
   6   4   7      485.51      444.42     81.09 o
 -11   5   7       96.51       35.49     76.35 o
  -9   5   7     2067.16     2110.75    115.83 o
  -7   5   7     1344.09     1465.55     70.15 o
  -5   5   7      659.91      614.66     32.23 o
  -3   5   7     1790.42     1873.63    123.39 o
  -1   5   7     3923.13     3702.14    180.91 o
   1   5   7      140.93      149.26     33.09 o
   3   5   7      910.11      834.50     60.58 o
   5   5   7      204.57      120.81     68.25 o
   7   5   7      625.70      540.52    132.79 o
 -12   6   7      201.46       84.23     81.23 o
 -10   6   7      446.34      413.90     84.76 o
  -8   6   7     1378.20     1407.69     90.66 o
  -6   6   7      591.55      613.28     59.53 o
  -4   6   7      710.70      794.09     46.81 o
  -2   6   7     1041.62      937.57     61.03 o
   0   6   7      391.38      419.25     34.30 o
   2   6   7     1451.90     1566.48     67.84 o
   4   6   7      697.38      594.70     72.46 o
   6   6   7      265.84      204.84     75.49 o
 -11   7   7      241.90      261.64    100.03 o
  -9   7   7      227.39      193.29     69.88 o
  -7   7   7      958.85      933.69     61.20 o
  -5   7   7      799.40      869.23     43.92 o
  -3   7   7      298.51      402.69     38.22 o
  -1   7   7      371.93      310.87     44.79 o
   1   7   7       26.55        5.73     29.56 o
   3   7   7      668.26      619.79     56.91 o
   5   7   7      147.12       88.74     65.44 o
   7   7   7      527.11      512.34     91.57 o
 -12   8   7      479.10      453.79    100.87 o
 -10   8   7      683.55      839.49     82.61 o
  -8   8   7     2421.75     2308.24    119.03 o
  -6   8   7     1231.53     1176.91     62.32 o
  -4   8   7     1410.05     1369.60     48.94 o
  -2   8   7     1170.35     1244.94     54.66 o
   0   8   7     4486.45     4124.06     97.82 o
   2   8   7     1287.77     1154.18     62.73 o
   4   8   7      342.42      366.84     68.32 o
   6   8   7      126.43      219.55     95.44 o
 -11   9   7     1089.32     1132.06    112.43 o
  -9   9   7     1168.77     1311.22    101.45 o
  -7   9   7     1295.29     1521.81     82.27 o
  -5   9   7     1677.87     1682.48     69.10 o
  -3   9   7     1448.45     1426.26     53.74 o
  -1   9   7     3044.32     2915.49    144.14 o
   1   9   7     1347.76     1549.56     65.99 o
   3   9   7      433.12      409.12     62.45 o
   5   9   7      370.17      598.30     80.19 o
   7   9   7      472.01      330.69     89.06 o
 -10  10   7     2333.05     2299.79    143.87 o
  -8  10   7     2549.62     2584.66    127.60 o
  -6  10   7     1216.86     1127.84     62.35 o
  -4  10   7     1493.80     1457.17    105.49 o
  -2  10   7     2219.89     2334.63     71.47 o
   0  10   7     1524.96     1763.72     75.06 o
   2  10   7      114.76      141.15     43.53 o
   4  10   7     1637.33     1599.17     97.31 o
   6  10   7      515.86      547.47     87.15 o
 -11  11   7     1624.63     1724.04    114.91 o
  -9  11   7     1536.54     1423.34    108.33 o
  -7  11   7     1806.66     1831.58    108.40 o
  -5  11   7     1138.40     1304.35     64.57 o
  -3  11   7     1742.35     1991.16     80.26 o
  -1  11   7      820.59      880.46     57.51 o
   1  11   7     2152.15     2296.65     90.53 o
   3  11   7      595.69      689.72     70.39 o
   5  11   7      443.01      523.96     78.80 o
 -10  12   7      496.05      433.36     85.74 o
  -8  12   7     2558.49     2593.30    131.21 o
  -6  12   7      274.21      255.26     54.10 o
  -4  12   7     1543.84     1513.68     74.59 o
  -2  12   7     1534.20     1584.38     95.72 o
   0  12   7     1898.34     1766.90     80.17 o
   2  12   7      734.32      750.79     68.93 o
   4  12   7      205.39      148.83     76.50 o
   6  12   7       48.48       46.07     76.80 o
 -11  13   7      167.82      223.61     78.71 o
  -9  13   7      264.13      345.46    121.92 o
  -7  13   7     1819.83     1936.07    118.50 o
  -5  13   7      472.17      487.17     57.84 o
  -3  13   7      345.30      408.24     50.93 o
  -1  13   7     1316.42     1307.33     70.68 o
   1  13   7       59.01       31.32     54.95 o
   3  13   7       78.70      109.98     62.29 o
   5  13   7      261.08      229.72     73.99 o
 -10  14   7      144.00      100.90     77.02 o
  -8  14   7      455.47      404.67     78.28 o
  -6  14   7     2057.11     1975.01    109.90 o
  -4  14   7      107.82      150.70     54.06 o
  -2  14   7     1108.07     1160.25     68.75 o
   0  14   7      420.42      377.83     61.92 o
   2  14   7      176.35      266.79     68.42 o
   4  14   7      350.31      434.66    110.41 o
   6  14   7      108.69      220.25     92.96 o
  -9  15   7      201.67      103.96     73.08 o
  -7  15   7      161.78      160.46     67.68 o
  -5  15   7     1293.26     1409.31    113.34 o
  -3  15   7      707.70      728.42     72.18 o
  -1  15   7     1181.13     1071.78     81.75 o
   1  15   7      229.62      183.04     63.28 o
   3  15   7      790.04      763.52     91.12 o
   5  15   7      218.78      220.01     78.01 o
 -10  16   7      109.46      160.26     82.97 o
  -8  16   7       76.32      121.96     73.00 o
  -6  16   7       55.52       42.75     94.86 o
  -4  16   7     3001.26     2997.24    132.07 o
  -2  16   7      536.27      621.57     72.13 o
   0  16   7      545.41      533.24     77.38 o
   2  16   7      433.72      466.00     81.57 o
   4  16   7      543.12      651.43     94.87 o
  -9  17   7      245.79      220.11     89.75 o
  -7  17   7      141.92       91.18     92.79 o
  -5  17   7      443.05      360.31     70.14 o
  -3  17   7      724.58      778.06     80.22 o
  -1  17   7      237.83      176.05     62.94 o
   1  17   7      455.28      244.54     69.69 o
   3  17   7      260.28      307.77     82.74 o
   5  17   7      171.49      301.15    115.59 o
  -8  18   7      592.81      625.33     99.65 o
  -6  18   7      376.71      337.99     76.57 o
  -4  18   7      439.43      482.43     74.70 o
  -2  18   7      748.31      647.66     79.36 o
   0  18   7      555.62      493.30     78.63 o
   2  18   7        8.18      -24.41     67.62 o
   4  18   7      491.05      372.90     95.70 o
  -7  19   7      664.30      705.99     91.78 o
  -5  19   7      670.17      727.40    141.87 o
  -3  19   7      743.34      895.17    128.74 o
  -1  19   7      658.89      795.95    110.91 o
   1  19   7      154.62      127.84     73.64 o
   3  19   7      403.90      460.34     91.88 o
  -8  20   7     1247.66     1539.81    126.88 o
  -6  20   7      828.70      784.98     95.38 o
  -4  20   7      987.93      888.37    118.86 o
  -2  20   7      878.10     1099.22     97.62 o
   0  20   7      520.09      206.79    101.77 o
   2  20   7      194.14      198.69     81.48 o
  -7  21   7     1416.01     1407.73    122.41 o
  -5  21   7     1236.29     1175.73    209.75 o
  -3  21   7     1272.33     1407.02    112.85 o
  -1  21   7      566.93      508.81     84.48 o
   1  21   7      270.09      287.17     81.72 o
  -6  22   7      884.67     1084.01    111.75 o
  -4  22   7     1077.52     1072.59    105.91 o
  -2  22   7      346.20      361.28    114.98 o
   0  22   7      427.89      367.37     83.29 o
   2  22   7      331.08      515.99    172.30 o
  -5  23   7      280.36      219.79    177.86 o
  -3  23   7      213.05      248.22     82.40 o
  -1  23   7      260.13       35.82     77.07 o
  -2  24   7      301.30      184.68    130.46 o
 -12   0   8     1599.38     1820.01    373.86 o
 -10   0   8     2804.74     2921.27    326.31 o
  -8   0   8     1527.06     1469.85    110.31 o
  -6   0   8     5427.93     5311.74    182.66 o
  -4   0   8     4927.98     4491.30    205.31 o
   0   0   8     2242.72     2137.31    122.30 o
   2   0   8      927.49      953.67     72.37 o
   4   0   8     2027.99     1920.63    145.48 o
   6   0   8      653.73      703.98    131.69 o
 -11   1   8     2035.77     2110.87    121.74 o
  -9   1   8     2269.06     2533.71    131.12 o
  -7   1   8     5473.73     5373.41    140.93 o
  -5   1   8     5777.23     5308.13    183.88 o
  -1   1   8     2266.39     2109.85     84.00 o
   1   1   8     4185.88     4135.15    132.72 o
   3   1   8     1693.10     1780.40     73.46 o
   5   1   8      496.22      490.52     79.73 o
 -12   2   8     1280.13     1139.59    108.64 o
 -10   2   8     1675.93     1702.56    104.89 o
  -8   2   8     4860.07     4659.06    127.68 o
  -6   2   8     2738.50     2738.17     86.23 o
  -4   2   8     6452.35     5544.64    190.13 o
   0   2   8     4322.73     4228.13    120.48 o
   2   2   8     2482.19     2385.78     82.11 o
   4   2   8      979.66     1047.02     84.18 o
   6   2   8      587.92      491.03     87.48 o
 -11   3   8      855.09      820.42    112.58 o
  -9   3   8     2827.62     2902.92    117.26 o
  -7   3   8     3417.95     3696.69     94.06 o
  -5   3   8     1608.72     1571.78     97.19 o
  -3   3   8     2798.93     2417.92    131.74 o
  -1   3   8     3678.45     3485.95    232.74 o
   1   3   8     1035.16     1093.14     53.81 o
   3   3   8     1521.82     1508.54     74.50 o
   5   3   8     1792.02     1926.60    194.69 o
 -12   4   8      432.18      344.49     90.01 o
 -10   4   8     1104.86     1082.46     88.03 o
  -8   4   8      713.32      808.48     71.04 o
  -6   4   8     2671.90     2799.30     83.04 o
  -4   4   8      726.82      746.72     67.67 o
  -2   4   8     2463.16     2344.98    132.64 o
   0   4   8     5310.68     4956.15    166.02 o
   2   4   8     4052.57     4193.58    110.61 o
   4   4   8     1149.50     1238.99     88.61 o
   6   4   8      994.80      969.23     99.09 o
 -11   5   8      241.70      233.85     87.17 o
  -9   5   8     1087.85      962.62     90.86 o
  -7   5   8     1040.39     1217.15     63.82 o
  -5   5   8     2310.23     2223.70    132.48 o
  -3   5   8     1689.24     1849.05     87.99 o
  -1   5   8     7592.22     7493.38    188.31 o
   1   5   8     3032.81     3260.04     87.02 o
   3   5   8      639.00      543.74     67.23 o
   5   5   8     1927.89     1840.55    109.77 o
 -12   6   8      152.88       58.36    107.71 o
 -10   6   8      707.45      745.28     81.76 o
  -8   6   8      291.39      246.39     67.18 o
  -6   6   8     1113.85     1228.84     59.98 o
  -4   6   8     3717.69     3684.25    155.14 o
  -2   6   8     3576.17     3626.69    132.18 o
   0   6   8     2231.55     2248.08     80.89 o
   2   6   8      801.04      869.28     80.45 o
   4   6   8     1607.67     1531.74     95.68 o
   6   6   8      654.88      661.86     91.60 o
 -11   7   8      780.56      721.11    152.32 o
  -9   7   8      519.67      466.85     81.03 o
  -7   7   8     1822.63     2000.42     81.30 o
  -5   7   8     3416.20     3313.06     91.01 o
  -3   7   8     2028.04     2092.44     82.91 o
  -1   7   8     3290.49     3246.44    122.96 o
   1   7   8     2002.06     2098.27     73.54 o
   3   7   8     1040.44     1092.92     91.28 o
   5   7   8      546.54      500.95     82.62 o
 -10   8   8      767.54      913.02     99.24 o
  -8   8   8     1666.33     1728.22    106.23 o
  -6   8   8     4031.94     4034.51    109.10 o
  -4   8   8     5259.27     5161.08    151.60 o
  -2   8   8     4998.74     5171.30    147.24 o
   0   8   8     3660.07     3793.35     96.71 o
   2   8   8      997.79     1033.50     69.39 o
   4   8   8      869.06     1003.11     86.82 o
   6   8   8      447.37      409.47    105.83 o
 -11   9   8     1386.33     1221.29    101.57 o
  -9   9   8     1527.42     1619.88    110.68 o
  -7   9   8     2581.46     2703.09    109.77 o
  -5   9   8     6589.96     6714.07    147.20 o
  -3   9   8     4218.89     4483.33    213.63 o
  -1   9   8     2795.78     2847.73    107.62 o
   1   9   8     1752.76     1854.25     74.46 o
   3   9   8     1174.08     1239.82     85.28 o
   5   9   8     1248.42     1306.15    137.77 o
 -10  10   8     2494.19     2551.03    144.35 o
  -8  10   8     2097.37     2102.42    144.07 o
  -6  10   8     2221.61     2166.00     84.47 o
  -4  10   8     4673.10     4639.34    125.48 o
  -2  10   8     1412.10     1430.81     64.93 o
   0  10   8     3870.93     3854.29    115.68 o
   2  10   8     1707.39     1805.37     91.19 o
   4  10   8      700.45      742.65     81.05 o
 -11  11   8     1611.60     1816.87    139.68 o
  -9  11   8     3003.56     2970.48    149.29 o
  -7  11   8     3696.79     3843.49    151.19 o
  -5  11   8     2423.38     2557.38    117.29 o
  -3  11   8     4292.25     4383.98    121.69 o
  -1  11   8     2107.36     2208.78     84.88 o
   1  11   8     1826.58     2152.16    149.85 o
   3  11   8      572.27      441.55     70.93 o
   5  11   8      777.12      827.32     91.43 o
 -10  12   8     1864.72     1889.42    191.38 o
  -8  12   8     2246.13     2275.48    138.48 o
  -6  12   8     2649.83     2684.96    124.13 o
  -4  12   8     2355.30     2491.56     95.35 o
  -2  12   8     2617.31     2504.89     92.51 o
   0  12   8     2752.32     2937.68    144.39 o
   2  12   8      443.23      467.91     66.82 o
   4  12   8      902.80      930.29     89.75 o
  -9  13   8     1115.36     1211.12    109.63 o
  -7  13   8     2038.14     1934.19    113.91 o
  -5  13   8     1395.27     1556.61    140.92 o
  -3  13   8     1405.22     1420.35     86.34 o
  -1  13   8     2674.25     2849.78    168.19 o
   1  13   8     1986.55     2168.84    112.23 o
   3  13   8      810.47      722.16    151.06 o
   5  13   8      539.14      643.73    109.73 o
 -10  14   8      165.56       37.57     86.06 o
  -8  14   8     1302.52     1175.66    103.59 o
  -6  14   8     1739.23     1731.06    115.38 o
  -4  14   8     1741.56     1766.32    119.99 o
  -2  14   8     1651.53     1724.29     96.36 o
   0  14   8     2612.34     2397.42    118.17 o
   2  14   8     1041.37     1104.28    111.27 o
   4  14   8      950.93      884.40     91.47 o
  -9  15   8      311.04      335.50     86.17 o
  -7  15   8      846.43      791.14     91.78 o
  -5  15   8     2498.28     2269.15    133.24 o
  -3  15   8     1183.75     1405.06    145.26 o
  -1  15   8     1301.03     1175.81     89.88 o
   1  15   8      962.82     1206.23     94.69 o
   3  15   8     1578.37     1379.06    112.79 o
  -8  16   8      344.58      290.83     81.34 o
  -6  16   8      832.68      708.97     84.49 o
  -4  16   8      773.45      940.15     98.59 o
  -2  16   8     1100.29     1252.21     93.07 o
   0  16   8      737.24      761.98     82.09 o
   2  16   8     1614.53     1536.28    147.03 o
   4  16   8     1559.80     1252.66    202.02 o
  -7  17   8      777.77      766.90     99.98 o
  -5  17   8     1213.32     1250.95     97.80 o
  -3  17   8      800.72      807.02     85.51 o
  -1  17   8     1464.33     1679.76    162.21 o
   1  17   8     1226.81     1168.93    100.90 o
   3  17   8     1208.27     1458.82    215.20 o
  -8  18   8     1083.41     1254.69    114.44 o
  -6  18   8     1277.79     1347.49    106.41 o
  -4  18   8     1540.68     1636.69    109.73 o
  -2  18   8     1096.62     1007.87    141.34 o
   0  18   8     1685.65     1534.15    134.04 o
   2  18   8     1327.22     1385.69    141.42 o
  -7  19   8     1741.70     1724.81    126.72 o
  -5  19   8     1483.92     1740.56    127.73 o
  -3  19   8     1319.27     1466.05    109.11 o
  -1  19   8     2255.64     2197.99    210.10 o
   1  19   8     1187.22      971.99    103.07 o
  -6  20   8     2155.05     2491.14    146.93 o
  -4  20   8     1788.57     1852.01    123.33 o
  -2  20   8     1759.81     2089.78    172.19 o
   0  20   8     1456.64     1297.62    110.53 o
  -5  21   8     1846.19     1819.50    129.49 o
  -3  21   8     2063.72     2245.99    175.74 o
  -1  21   8     1342.21     1288.24    131.36 o
  -4  22   8     1693.44     1812.35    250.77 o
  -2  22   8      665.52      638.22    142.53 o
 -10   0   9     1503.39     1591.65    297.65 o
  -8   0   9      314.23      278.89    101.65 o
  -6   0   9     1970.49     1809.11     92.57 o
   0   0   9     3872.55     3936.80    151.67 o
   2   0   9     5391.22     5682.70    178.85 o
   4   0   9      911.12     1084.24    130.64 o
 -11   1   9     1147.87     1255.69    107.80 o
  -9   1   9     1106.95     1118.82     83.46 o
  -7   1   9     2030.05     2056.64     82.54 o
  -5   1   9     4497.26     4022.54    149.69 o
  -1   1   9     3155.98     2900.05    138.57 o
   1   1   9     4769.86     4793.83    176.21 o
   3   1   9     1152.33     1125.45     83.25 o
   5   1   9      959.32     1011.64    100.18 o
 -10   2   9      566.12      719.28     97.40 o
  -8   2   9     2645.86     2329.72    117.35 o
  -6   2   9     2578.54     2572.74    138.70 o
  -4   2   9     3506.61     3160.28    166.29 o
  -2   2   9     4690.64     4321.28    306.27 o
   0   2   9     4553.77     4604.41    119.06 o
   2   2   9     2483.12     2543.64     91.57 o
   4   2   9     1312.77     1494.41    106.66 o
 -11   3   9      705.46      863.45     96.30 o
  -9   3   9     1367.12     1466.13    104.52 o
  -7   3   9     1462.60     1603.63     69.59 o
  -5   3   9     1343.36     1377.39     72.02 o
  -3   3   9     2560.33     2377.15    128.81 o
  -1   3   9     3519.45     3263.44     98.30 o
   1   3   9     4052.65     4110.51    121.42 o
   3   3   9     2832.00     2864.56    118.86 o
   5   3   9     1679.18     1659.72    111.60 o
 -10   4   9      550.38      521.03     77.96 o
  -8   4   9      898.57      861.63     98.16 o
  -6   4   9      526.81      559.62     70.26 o
  -4   4   9     2020.23     2131.53    194.55 o
  -2   4   9     2358.04     2234.51    134.29 o
   0   4   9     5986.85     5733.13    164.18 o
   2   4   9     1733.27     1732.44     85.98 o
   4   4   9     2389.58     2389.56    116.74 o
 -11   5   9      303.19      203.49     91.89 o
  -9   5   9     1071.78     1016.46     94.73 o
  -7   5   9      477.42      567.81     54.23 o
  -5   5   9     1475.87     1381.36     81.36 o
  -3   5   9     2932.19     2820.41    162.04 o
  -1   5   9     2498.78     2333.62     90.02 o
   1   5   9     1277.18     1432.05     99.77 o
   3   5   9     3116.60     3331.79    127.85 o
   5   5   9     1961.53     1997.38    119.91 o
 -10   6   9      185.63       -9.87     75.42 o
  -8   6   9      631.94      656.96     90.44 o
  -6   6   9     1486.54     1580.53     66.25 o
  -4   6   9     2107.93     2166.41     83.71 o
  -2   6   9     2292.93     2453.60    124.67 o
   0   6   9     1897.01     1899.11     80.03 o
   2   6   9     3387.34     3673.08    165.51 o
   4   6   9     1895.45     1856.03    107.63 o
 -11   7   9      387.16      261.47     79.08 o
  -9   7   9      280.68      263.28     76.00 o
  -7   7   9     1920.49     1951.30     92.22 o
  -5   7   9     2575.88     2316.67     85.24 o
  -3   7   9     3839.18     4101.88    139.11 o
  -1   7   9     2002.89     2200.51     92.58 o
   1   7   9     2473.83     2462.71     85.65 o
   3   7   9     2185.35     2181.80    120.51 o
   5   7   9     1529.88     1382.68    124.88 o
 -10   8   9      575.03      476.02     89.03 o
  -8   8   9     1508.71     1406.86    101.16 o
  -6   8   9     4100.15     4018.65    110.49 o
  -4   8   9     3040.93     3273.83    115.36 o
  -2   8   9     1234.33     1300.16     97.87 o
   0   8   9     3649.39     3989.84    103.39 o
   2   8   9     2375.94     2517.06    190.89 o
   4   8   9     2036.34     1873.91    182.34 o
  -9   9   9     1115.32     1111.40    101.88 o
  -7   9   9     2272.76     2366.84    120.71 o
  -5   9   9     3583.68     3693.00    124.41 o
  -3   9   9     2434.84     2370.65    130.10 o
  -1   9   9      847.55      982.25    105.93 o
   1   9   9     4007.10     3942.96    188.62 o
   3   9   9     2245.09     2074.46    108.34 o
 -10  10   9     1097.54     1272.51    154.14 o
  -8  10   9     1849.69     1715.30    137.48 o
  -6  10   9     2263.94     2314.98    104.16 o
  -4  10   9     3013.82     3045.06    100.37 o
  -2  10   9     2755.80     2873.02     93.61 o
   0  10   9     1260.82     1485.26     86.56 o
   2  10   9     2337.60     2533.58    128.90 o
   4  10   9     1232.33     1097.11     98.89 o
  -9  11   9     1600.23     1856.17    123.99 o
  -7  11   9     2603.20     2602.76    127.90 o
  -5  11   9     2180.86     2368.63    144.86 o
  -3  11   9     2475.96     2503.16     93.14 o
  -1  11   9     3931.96     4176.87    247.39 o
   1  11   9     1814.04     1823.00    103.18 o
   3  11   9     1078.14     1129.36     92.05 o
  -8  12   9     1340.25     1314.17    105.04 o
  -6  12   9      874.28      908.08    106.46 o
  -4  12   9     3917.01     3911.54    171.84 o
  -2  12   9     3175.00     3363.35    126.00 o
   0  12   9     2585.01     2881.00    123.53 o
   2  12   9     1646.18     1382.51    103.24 o
  -9  13   9      599.66      558.59     94.59 o
  -7  13   9      616.22      515.44     80.97 o
  -5  13   9     1361.28     1385.21    126.70 o
  -3  13   9     3231.12     3547.63    295.87 o
  -1  13   9     2372.62     2410.10    114.78 o
   1  13   9     1519.64     1407.59    100.07 o
   3  13   9     1477.53     1419.46    116.99 o
  -8  14   9      396.73      390.18     85.52 o
  -6  14   9     1023.35     1074.76     93.54 o
  -4  14   9     1532.39     1519.11    167.19 o
  -2  14   9     1607.52     1833.03    117.64 o
   0  14   9     2585.75     2323.16    120.08 o
   2  14   9     1898.19     1653.69    173.73 o
  -7  15   9      406.29      467.66     83.41 o
  -5  15   9     1556.98     1586.08    161.15 o
  -3  15   9     1473.92     1577.21    100.90 o
  -1  15   9     1574.38     1692.07    107.94 o
   1  15   9     1998.94     2091.96    123.39 o
  -8  16   9      351.11      346.09    107.39 o
  -6  16   9      606.59      582.95     84.80 o
  -4  16   9     1128.73     1271.21     97.04 o
  -2  16   9     1293.70     1191.66    108.95 o
   0  16   9     2028.50     2017.23    120.75 o
   2  16   9     1676.27     1432.00    144.28 o
  -7  17   9      657.87      721.57    100.41 o
  -5  17   9      515.73      544.06     85.75 o
  -3  17   9      952.75      742.19     87.46 o
  -1  17   9      894.05     1065.58    115.50 o
   1  17   9     2605.55     2603.60    498.79 o
  -6  18   9      584.05      486.71     87.47 o
  -4  18   9     1190.18     1105.06    103.56 o
  -2  18   9     1467.45     1408.32    140.34 o
   0  18   9     1513.12     1273.78    182.97 o
  -5  19   9     1273.91     1428.43    117.27 o
  -3  19   9     1987.44     2008.63    128.01 o
  -1  19   9     1160.02     1130.54    131.47 o
 -10   0  10      473.53      622.68    124.45 o
  -8   0  10      549.54      496.53    107.97 o
  -6   0  10      552.64      511.21    107.49 o
   0   0  10      407.59      397.36     72.35 o
   2   0  10      698.97      696.51    100.75 o
  -9   1  10      341.87      340.63     79.08 o
  -7   1  10      911.74      951.39     88.41 o
  -5   1  10      748.97      634.29     64.26 o
  -1   1  10      652.85      768.02     81.72 o
   1   1  10      402.82      512.43     61.37 o
   3   1  10     1059.39     1137.68     91.32 o
 -10   2  10      654.88      684.34     77.85 o
  -8   2  10      463.75      446.58     61.46 o
  -6   2  10     1193.19     1314.14     73.51 o
  -4   2  10      315.55      435.08     65.81 o
  -2   2  10      716.28      747.32     56.29 o
   0   2  10      826.78      843.69     60.62 o
   2   2  10      390.46      423.73    115.63 o
  -9   3  10      209.49       89.63    105.29 o
  -7   3  10      761.55      798.10     56.15 o
  -5   3  10      800.40      921.80     85.94 o
  -3   3  10      923.01     1015.13     89.90 o
  -1   3  10      710.03      675.40     64.45 o
   1   3  10      797.66      921.50     58.17 o
   3   3  10      996.82      923.34     86.21 o
 -10   4  10      538.19      537.45     80.03 o
  -8   4  10      854.73      716.48     81.63 o
  -6   4  10      291.72      400.66     52.10 o
  -4   4  10     1156.15     1140.38    103.99 o
  -2   4  10      439.60      459.16     77.14 o
   0   4  10      689.47      826.89     59.80 o
   2   4  10     2045.76     2225.87    153.80 o
  -9   5  10      741.23      699.81    139.25 o
  -7   5  10      562.58      612.22     63.62 o
  -5   5  10      781.44      764.53     61.13 o
  -3   5  10      776.56      870.96     96.76 o
  -1   5  10      749.87      714.34     60.83 o
   1   5  10     1065.44     1066.40     81.43 o
   3   5  10     2178.14     2318.79    115.41 o
 -10   6  10      322.94      197.74     88.90 o
  -8   6  10      902.07      906.19     88.99 o
  -6   6  10      641.52      653.57     56.94 o
  -4   6  10      713.85      721.72     55.27 o
  -2   6  10     1374.20     1492.79    100.95 o
   0   6  10     1689.57     1708.40     81.92 o
   2   6  10     1255.36     1398.02    137.15 o
  -9   7  10      381.41      338.47     83.34 o
  -7   7  10      929.69     1045.05     85.01 o
  -5   7  10      731.40      762.84     57.91 o
  -3   7  10      629.17      629.01     55.53 o
  -1   7  10     1226.04     1369.14     94.59 o
   1   7  10     1638.42     1788.63     88.30 o
   3   7  10     1500.47     1564.60    102.66 o
  -8   8  10      891.25      708.23    150.93 o
  -6   8  10       56.05       63.84     50.47 o
  -4   8  10      719.95      852.05     67.17 o
  -2   8  10      810.78      920.67     69.28 o
   0   8  10      953.97      985.29     72.99 o
   2   8  10      812.93      835.49     78.09 o
  -9   9  10      486.92      399.35     89.34 o
  -7   9  10      828.26      915.37     86.25 o
  -5   9  10      191.35      151.17     47.69 o
  -3   9  10      866.36      866.36     68.55 o
  -1   9  10      389.06      501.55     82.57 o
   1   9  10      523.61      441.92     64.75 o
  -8  10  10      805.66      624.91    112.20 o
  -6  10  10      477.94      469.14     72.27 o
  -4  10  10      323.81      270.82     55.86 o
  -2  10  10      384.93      359.59     54.98 o
   0  10  10      861.52     1019.04     79.26 o
   2  10  10      370.18      299.21     72.20 o
  -7  11  10      807.21      828.47     88.50 o
  -5  11  10      182.15       95.24     59.71 o
  -3  11  10      859.87      914.33     73.26 o
  -1  11  10      343.01      243.36     89.15 o
   1  11  10      845.59      855.98     88.46 o
  -8  12  10      404.87      193.63     81.56 o
  -6  12  10      905.59      952.26    152.90 o
  -4  12  10      280.50      289.06     63.61 o
  -2  12  10      471.26      484.89     65.50 o
   0  12  10      393.31      347.11     69.32 o
  -7  13  10      511.10      512.76     85.04 o
  -5  13  10      880.72      891.38     85.64 o
  -3  13  10      338.27      387.47     97.22 o
  -1  13  10      455.13      605.69     75.99 o
   1  13  10      431.05      426.58     83.48 o
  -6  14  10      291.47      315.89     82.90 o
  -4  14  10     1153.89     1130.03    196.74 o
  -2  14  10     1183.92     1290.67    108.27 o
   0  14  10      431.46      500.23     82.23 o
  -5  15  10      974.61      961.64     99.75 o
  -3  15  10     1114.48     1131.12     95.36 o
  -1  15  10      750.27      721.12    132.65 o
  -4  16  10      990.44     1192.82    102.93 o
  -2  16  10      507.78      439.30    101.41 o
  -8   0  11      487.54      734.12    126.10 o
  -6   0  11      678.94      673.19    113.77 o
   0   0  11      993.04     1018.16    104.18 o
  -9   1  11      677.77      712.41     73.83 o
  -7   1  11      431.53      492.49     50.75 o
  -5   1  11      129.97      133.54     67.83 o
  -1   1  11       76.41      -14.48     42.16 o
   1   1  11      875.11     1061.89     75.19 o
  -8   2  11      392.38      555.40     76.90 o
  -6   2  11      282.35      318.27     65.95 o
  -4   2  11      229.62      391.22     60.34 o
  -2   2  11       40.94       11.79     42.64 o
   0   2  11       56.25       13.93     60.39 o
  -9   3  11      295.89      188.56    145.37 o
  -7   3  11      841.13      889.19     66.26 o
  -5   3  11      673.48      704.70     58.81 o
  -3   3  11      158.87      148.96     61.08 o
  -1   3  11        8.44       69.83     49.47 o
   1   3  11      510.81      750.98     70.70 o
  -8   4  11     1243.41     1167.31    104.16 o
  -6   4  11      846.34      865.46     62.01 o
  -4   4  11      376.93      536.09     85.06 o
  -2   4  11      784.62      638.26     95.37 o
   0   4  11      744.64      834.57     79.03 o
  -7   5  11      957.68      900.36     99.49 o
  -5   5  11      773.53      840.94     73.82 o
  -3   5  11     1052.76     1260.26    123.39 o
  -1   5  11      854.24     1033.62    125.40 o
   1   5  11      608.51      584.55     68.87 o
  -8   6  11      497.98      367.03    100.15 o
  -6   6  11     1037.11     1042.95     88.37 o
  -4   6  11     1258.52     1294.64     71.39 o
  -2   6  11      699.36      793.21    119.08 o
   0   6  11      895.26      918.22    121.57 o
  -7   7  11      202.08       90.31     67.78 o
  -5   7  11      690.08      635.96     66.77 o
  -3   7  11      952.73     1214.24    139.47 o
  -1   7  11      613.93      687.86     87.17 o
  -8   8  11      122.00      -87.19    123.44 o
  -6   8  11      408.59      326.54     67.70 o
  -4   8  11      543.48      550.77     77.82 o
  -2   8  11      397.58      471.35    154.73 o
   0   8  11      101.76       99.28     58.73 o
  -7   9  11      376.88      242.78     77.20 o
  -5   9  11      453.77      484.95     57.48 o
  -3   9  11      131.26      198.30    107.04 o
  -1   9  11      175.41      173.69     98.43 o
  -6  10  11      238.22      178.54     70.29 o
  -4  10  11      394.32      374.89     65.33 o
  -2  10  11      395.89      464.72     63.97 o
  -5  11  11      193.10      232.57     67.67 o
  -3  11  11      299.48      227.62     62.06 o
  -1  11  11      218.15      346.62    126.47 o
  -4  12  11      123.59      143.63     66.94 o
  -2  12  11      184.13      230.19    117.97 o
  -6   0  12      564.58      818.38    111.75 o
  -5   1  12     1027.93     1382.16    115.15 o
  -6   2  12     1077.24     1088.83     82.35 o
  -4   2  12      660.87      832.78     87.98 o
  -5   3  12     1022.65     1140.06    116.58 o
  -3   3  12      685.59      746.61    100.90 o
  -4   4  12      701.19     1121.14    119.24 o
 
